# Supplementary material for: The biochemical composition and transcriptome of cotyledons from Brassica napus lines expressing the AtGL3 transcription factor and exhibiting reduced flea beetle feeding
Source: BMC Plant Biol. 2018 Apr 16;18:64. doi: 10.1186/s12870-018-1277-6 (PMC5902958; doi:10.1186/s12870-018-1277-6)
Supplement: Supplementary file 1 — Table S1. MAPMAN functional categories of up-regulated genes. Organization of up-regulated genes from AtGL3+ and K-5-8 cotyledons compared to B. napus cv. Westar into 36 functional categories (BINS) according to MAPMAN [24]. (XLS 3406 kb) [file 12870_2018_1277_MOESM1_ESM.xls]

## Sheet: 1 Photosynthesis 
Table S5. Photosynthesis genes.
Category 1: Genes common to the AtGL3 line and the K-5-8 line
Bin Code	Bin Name	Gene ID	Description	Fold Expression (log2>0) relative to Westar					Fold Expression relative to Westar
				AtGL3 line	K-5-8 line			K-5-8 line	AtGL3 line	K-5-8 line
1.3	PS.calvin cycle	bo3g039670	'Symbols: CP12-1, CP12 | CP12-1 | chr2:19446854-19447438 FORWARD'	12.8474		1.3	PS.calvin cycle	17.7596	7369.75	221907
1.3	PS.calvin cycle	bo4g004540	'Symbols: CP12-1, CP12 | CP12-1 | chr2:19446854-19447438 FORWARD'	9.21589		1.3	PS.calvin cycle	15.8627	594.648	59587.3
1.3	PS.calvin cycle	bra004459	'Symbols: CP12-1, CP12 | CP12-1 | chr2:19446854-19447438 FORWARD'	4.50725		1.3	PS.calvin cycle	7.61102	22.7413	195.499
1.3	PS.calvin cycle	bra021396	'Symbols: CP12-1, CP12 | CP12-1 | chr2:19446854-19447438 FORWARD'	2.20225		1.3	PS.calvin cycle	3.88511	4.60197	14.7753
1.3	PS.calvin cycle	bra000451	'Symbols: CP12-1, CP12 | CP12-1 | chr2:19446854-19447438 FORWARD'	2.17499		1.3	PS.calvin cycle	2.82281	4.51583	7.07538
1.3	PS.calvin cycle	bo4g198610	'Symbols: CP12-1, CP12 | CP12-1 | chr2:19446854-19447438 FORWARD'	1.64913		1.3	PS.calvin cycle	2.68114	3.13645	6.41363
1.3	PS.calvin cycle	bo8g097820	'Symbols: CP12-2, CP12 | CP12-2; protein binding | chr3:23090944-23091566 FORWARD'	5.89257		1.3	PS.calvin cycle	2.6382	59.4075	6.22554
1.3	PS.calvin cycle	bo6g047390	'Symbols: CP12-2, CP12 | CP12-2; protein binding | chr3:23090944-23091566 FORWARD'	2.17895		1.3	PS.calvin cycle	2.54386	4.52824	5.83146
1.3	PS.calvin cycle	bra003499	'Symbols: CP12-2, CP12 | CP12-2; protein binding | chr3:23090944-23091566 FORWARD'	1.88622		1.3	PS.calvin cycle	1.87533	3.69666	3.66885
1.1.1.1	PS.lightreaction.photosystem II.LHC-II	bo8g066580	'Symbols: LHCB6, CP24 | LHCB6 (LIGHT HARVESTING COMPLEX PSII SUBUNIT 6); chlorophyll binding | chr1:5446462-5447859 REVERSE'	2.12666		1.1.1.1	PS.lightreaction.photosystem II.LHC-II	3.49847	4.36705	11.3017
1.1.1.1	PS.lightreaction.photosystem II.LHC-II	bra005423	'Symbols: LHB1B2, LHCB1.5 | LHB1B2; chlorophyll binding | chr2:14522524-14523568 REVERSE'	1.91026		1.1.1.1	PS.lightreaction.photosystem II.LHC-II	3.33737	3.75877	10.1076
1.1.1.1	PS.lightreaction.photosystem II.LHC-II	bo8g105860	'Symbols: LHCB6, CP24 | LHCB6 (LIGHT HARVESTING COMPLEX PSII SUBUNIT 6); chlorophyll binding | chr1:5446462-5447859 REVERSE'	1.2889		1.1.1.1	PS.lightreaction.photosystem II.LHC-II	1.64375	2.44341	3.12477
1.1.1.1	PS.lightreaction.photosystem II.LHC-II	bo3g044670	Symbols: LHCB5 | LHCB5 (LIGHT HARVESTING COMPLEX OF PHOTOSYSTEM II 5); chlorophyll binding | chr4:6408016-6409677 FORWARD	0.409663		1.1.1.1	PS.lightreaction.photosystem II.LHC-II	0.700203	1.32838	1.62473
1.1.1.1	PS.lightreaction.photosystem II.LHC-II	bra004989	Symbols: LHCB4.3 | LHCB4.3 (light harvesting complex PSII); chlorophyll binding | chr2:16745803-16747400 FORWARD	0.449578		1.1.1.1	PS.lightreaction.photosystem II.LHC-II	0.6876	1.36564	1.6106
1.1.1.1	PS.lightreaction.photosystem II.LHC-II	bra000708	Symbols: LHCB5 | LHCB5 (LIGHT HARVESTING COMPLEX OF PHOTOSYSTEM II 5); chlorophyll binding | chr4:6408016-6409677 FORWARD	0.456504		1.1.1.1	PS.lightreaction.photosystem II.LHC-II	0.655814	1.37221	1.5755
1.1.1.1	PS.lightreaction.photosystem II.LHC-II	bra025297	'Symbols: LHCB2.4, LHCB2.3, LHCB2 | LHCB2.3; chlorophyll binding | chr3:10255947-10257011 FORWARD'	0.307263		1.1.1.1	PS.lightreaction.photosystem II.LHC-II	0.652306	1.23736	1.57168
1.1.1.1	PS.lightreaction.photosystem II.LHC-II	bo4g027600	Symbols: LHCB5 | LHCB5 (LIGHT HARVESTING COMPLEX OF PHOTOSYSTEM II 5); chlorophyll binding | chr4:6408016-6409677 FORWARD	0.367872		1.1.1.1	PS.lightreaction.photosystem II.LHC-II	0.643284	1.29045	1.56188
1.1.1.1	PS.lightreaction.photosystem II.LHC-II	bra032345	'Symbols: LHB1B1, LHCB1.4 | LHB1B1; chlorophyll binding | chr2:14524756-14525763 FORWARD'	0.282452		1.1.1.1	PS.lightreaction.photosystem II.LHC-II	0.605685	1.21626	1.5217
1.1.1.1	PS.lightreaction.photosystem II.LHC-II	bra022707	'Symbols: LHCB3, LHCB3*1 | LHCB3 (LIGHT-HARVESTING CHLOROPHYLL B-BINDING PROTEIN 3); structural molecule | chr5:22038273-22039568 FORWARD'	0.435256		1.1.1.1	PS.lightreaction.photosystem II.LHC-II	0.580937	1.35215	1.49582
1.1.1.1	PS.lightreaction.photosystem II.LHC-II	bra005424	'Symbols: LHB1B1, LHCB1.4 | LHB1B1; chlorophyll binding | chr2:14524756-14525763 FORWARD'	0.320891		1.1.1.1	PS.lightreaction.photosystem II.LHC-II	0.530297	1.2491	1.44423
1.1.1.1	PS.lightreaction.photosystem II.LHC-II	bra002999	'Symbols: LHCB3, LHCB3*1 | LHCB3 (LIGHT-HARVESTING CHLOROPHYLL B-BINDING PROTEIN 3); structural molecule | chr5:22038273-22039568 FORWARD'	0.342596		1.1.1.1	PS.lightreaction.photosystem II.LHC-II	0.52802	1.26804	1.44195
1.1.1.1	PS.lightreaction.photosystem II.LHC-II	bra010807	'Symbols: CAB3, AB180, LHCB1.2 | CAB3 (CHLOROPHYLL A/B BINDING PROTEIN 3); chlorophyll binding | chr1:10472280-10473299 REVERSE'	0.226538		1.1.1.1	PS.lightreaction.photosystem II.LHC-II	0.486607	1.17002	1.40115
1.1.1.2	PS.lightreaction.photosystem II.PSII polypeptide subunits	bo1g108330	Symbols: PSBTN | PSBTN (photosystem II subunit T) | chr3:7376635-7377186 REVERSE	3.60868		1.1.1.2	PS.lightreaction.photosystem II.PSII polypeptide subunits	6.46339	12.1989	88.2417
1.1.1.2	PS.lightreaction.photosystem II.PSII polypeptide subunits	bo6g021630	'Symbols: PSBY, YCF32 | PSBY | chr1:25394068-25395154 REVERSE'	3.38534		1.1.1.2	PS.lightreaction.photosystem II.PSII polypeptide subunits	5.87821	10.4493	58.8189
1.1.1.2	PS.lightreaction.photosystem II.PSII polypeptide subunits	bra030537	photosystem II family protein | chr1:898876-899655 FORWARD	4.64494		1.1.1.2	PS.lightreaction.photosystem II.PSII polypeptide subunits	4.48594	25.0188	22.408
1.1.1.2	PS.lightreaction.photosystem II.PSII polypeptide subunits	bra023909	Symbols: PSBTN | PSBTN (photosystem II subunit T) | chr3:7376635-7377186 REVERSE	1.95068		1.1.1.2	PS.lightreaction.photosystem II.PSII polypeptide subunits	4.01533	3.86558	16.1709
1.1.1.2	PS.lightreaction.photosystem II.PSII polypeptide subunits	bo6g028130	'Symbols: PSBY, YCF32 | PSBY | chr1:25394068-25395154 REVERSE'	2.0305		1.1.1.2	PS.lightreaction.photosystem II.PSII polypeptide subunits	3.91173	4.08546	15.0504
1.1.1.2	PS.lightreaction.photosystem II.PSII polypeptide subunits	bra004075	'Symbols: PSBY, YCF32 | PSBY | chr1:25394068-25395154 REVERSE'	2.68975		1.1.1.2	PS.lightreaction.photosystem II.PSII polypeptide subunits	3.64366	6.452	12.4983
1.1.1.2	PS.lightreaction.photosystem II.PSII polypeptide subunits	bra004252	'Symbols: PSBY, YCF32 | PSBY | chr1:25394068-25395154 REVERSE'	1.45163		1.1.1.2	PS.lightreaction.photosystem II.PSII polypeptide subunits	2.87958	2.73517	7.35934
1.1.1.2	PS.lightreaction.photosystem II.PSII polypeptide subunits	bo2g056130	'Symbols: PSBY, YCF32 | PSBY | chr1:25394068-25395154 REVERSE'	1.5994		1.1.1.2	PS.lightreaction.photosystem II.PSII polypeptide subunits	2.70271	3.03017	6.51025
1.1.1.2	PS.lightreaction.photosystem II.PSII polypeptide subunits	bra033982	'Symbols: PSBY, YCF32 | PSBY | chr1:25394068-25395154 REVERSE'	1.67987		1.1.1.2	PS.lightreaction.photosystem II.PSII polypeptide subunits	2.66025	3.20399	6.3214
1.1.1.2	PS.lightreaction.photosystem II.PSII polypeptide subunits	bo4g056390	Symbols: PSBW | PSBW (PHOTOSYSTEM II REACTION CENTER W) | chr2:13019028-13020194 REVERSE	1.43614		1.1.1.2	PS.lightreaction.photosystem II.PSII polypeptide subunits	2.35752	2.70595	5.1249
1.1.1.2	PS.lightreaction.photosystem II.PSII polypeptide subunits	bo5g003960	photosystem II family protein | chr1:898876-899655 FORWARD	1.47765		1.1.1.2	PS.lightreaction.photosystem II.PSII polypeptide subunits	2.33253	2.78496	5.03688
1.1.1.2	PS.lightreaction.photosystem II.PSII polypeptide subunits	bra030660	'Symbols: PSBP-1, OEE2, PSII-P, OE23 | PSBP-1 (PHOTOSYSTEM II SUBUNIT P-1); poly(U) binding | chr1:2047825-2049418 FORWARD'	0.507399		1.1.1.2	PS.lightreaction.photosystem II.PSII polypeptide subunits	0.754741	1.42149	1.68733
1.1.1.2	PS.lightreaction.photosystem II.PSII polypeptide subunits	bo4g116870	Symbols: PPL1 | PPL1 (PsbP-like protein 1); calcium ion binding | chr3:20513825-20515351 REVERSE	0.508506		1.1.1.2	PS.lightreaction.photosystem II.PSII polypeptide subunits	0.742634	1.42258	1.67323
1.1.1.2	PS.lightreaction.photosystem II.PSII polypeptide subunits	bra038863	'Symbols: PSBO2, PSBO-2, OEC33 | PSBO2 (PHOTOSYSTEM II SUBUNIT O-2); oxygen evolving/ poly(U) binding | chr3:18890876-18892426 REVERSE'	0.477862		1.1.1.2	PS.lightreaction.photosystem II.PSII polypeptide subunits	0.724671	1.39268	1.65252
1.1.1.2	PS.lightreaction.photosystem II.PSII polypeptide subunits	bo1g062650	'Symbols: PSBO2, PSBO-2, OEC33 | PSBO2 (PHOTOSYSTEM II SUBUNIT O-2); oxygen evolving/ poly(U) binding | chr3:18890876-18892426 REVERSE'	0.469067		1.1.1.2	PS.lightreaction.photosystem II.PSII polypeptide subunits	0.722886	1.38421	1.65048
1.1.1.2	PS.lightreaction.photosystem II.PSII polypeptide subunits	bra015696	thylakoid lumenal 29.8 kDa protein | chr1:28960387-28961922 REVERSE	0.625259		1.1.1.2	PS.lightreaction.photosystem II.PSII polypeptide subunits	0.71243	1.54249	1.63856
1.1.1.2	PS.lightreaction.photosystem II.PSII polypeptide subunits	bo5g007740	Symbols: PSBW | PSBW (PHOTOSYSTEM II REACTION CENTER W) | chr2:13019028-13020194 REVERSE	0.380664		1.1.1.2	PS.lightreaction.photosystem II.PSII polypeptide subunits	0.680058	1.30194	1.6022
1.1.1.2	PS.lightreaction.photosystem II.PSII polypeptide subunits	bo4g112870	thylakoid lumenal 20 kDa protein | chr3:20984752-20986131 FORWARD	0.597742		1.1.1.2	PS.lightreaction.photosystem II.PSII polypeptide subunits	0.662836	1.51335	1.58319
1.1.1.2	PS.lightreaction.photosystem II.PSII polypeptide subunits	bra036950	'Symbols: NPQ4, PSBS | NPQ4 (NONPHOTOCHEMICAL QUENCHING); chlorophyll binding / xanthophyll binding | chr1:16871696-16873383 FORWARD'	0.485969		1.1.1.2	PS.lightreaction.photosystem II.PSII polypeptide subunits	0.653362	1.40053	1.57283
1.1.1.2	PS.lightreaction.photosystem II.PSII polypeptide subunits	bra015742	oxygen-evolving complex-related | chr1:28684551-28686244 FORWARD	0.57176		1.1.1.2	PS.lightreaction.photosystem II.PSII polypeptide subunits	0.649627	1.48634	1.56876
1.1.1.2	PS.lightreaction.photosystem II.PSII polypeptide subunits	bo6g123420	'Symbols: NPQ4, PSBS | NPQ4 (NONPHOTOCHEMICAL QUENCHING); chlorophyll binding / xanthophyll binding | chr1:16871696-16873383 FORWARD'	0.422711		1.1.1.2	PS.lightreaction.photosystem II.PSII polypeptide subunits	0.62109	1.34044	1.53804
1.1.1.2	PS.lightreaction.photosystem II.PSII polypeptide subunits	bo17919s010	Symbols: PSBW | PSBW (PHOTOSYSTEM II REACTION CENTER W) | chr2:13019028-13020194 REVERSE	0.28465		1.1.1.2	PS.lightreaction.photosystem II.PSII polypeptide subunits	0.553807	1.21811	1.46795
1.1.1.2	PS.lightreaction.photosystem II.PSII polypeptide subunits	bra029759	Symbols: OHP | OHP (ONE HELIX PROTEIN) | chr5:419091-419773 FORWARD	0.434521		1.1.1.2	PS.lightreaction.photosystem II.PSII polypeptide subunits	0.536327	1.35146	1.45028
1.1.1.2	PS.lightreaction.photosystem II.PSII polypeptide subunits	bra014755	Symbols: PPL1 | PPL1 (PsbP-like protein 1); calcium ion binding | chr3:20513825-20515351 REVERSE	0.417527		1.1.1.2	PS.lightreaction.photosystem II.PSII polypeptide subunits	0.532505	1.33564	1.44644
1.1.1.2	PS.lightreaction.photosystem II.PSII polypeptide subunits	bra038081	photosystem II reaction center PsbP family protein | chr4:8860616-8862665 FORWARD	0.475538		1.1.1.2	PS.lightreaction.photosystem II.PSII polypeptide subunits	0.525419	1.39044	1.43935
1.1.1.2	PS.lightreaction.photosystem II.PSII polypeptide subunits	bo1g158910	oxygen evolving enhancer 3 (PsbQ) family protein | chr3:168435-169618 FORWARD	0.416051		1.1.1.2	PS.lightreaction.photosystem II.PSII polypeptide subunits	0.519581	1.33427	1.43354
1.1.1.2	PS.lightreaction.photosystem II.PSII polypeptide subunits	bo7g113250	Symbols: PSB28 | PSB28 (PHOTOSYSTEM II REACTION CENTER PSB28 PROTEIN) | chr4:14149916-14151104 FORWARD	0.365228		1.1.1.2	PS.lightreaction.photosystem II.PSII polypeptide subunits	0.500882	1.28809	1.41508
1.1.1.2	PS.lightreaction.photosystem II.PSII polypeptide subunits	bra019675	oxygen evolving enhancer 3 (PsbQ) family protein | chr1:4839853-4840751 FORWARD	0.323246		1.1.1.2	PS.lightreaction.photosystem II.PSII polypeptide subunits	0.473408	1.25114	1.38839
1.1.1.2	PS.lightreaction.photosystem II.PSII polypeptide subunits	bra039118	oxygen evolving enhancer 3 (PsbQ) family protein | chr3:168435-169618 FORWARD	0.337967		1.1.1.2	PS.lightreaction.photosystem II.PSII polypeptide subunits	0.460014	1.26397	1.37555
1.1.2.1	PS.lightreaction.photosystem I.LHC-I	bo8g087140	Symbols: LHCA1 | LHCA1; chlorophyll binding | chr3:20339504-20341103 REVERSE	0.57116		1.1.2.1	PS.lightreaction.photosystem I.LHC-I	0.723749	1.48572	1.65147
1.1.2.1	PS.lightreaction.photosystem I.LHC-I	bra014433	Symbols: LHCA2 | LHCA2; chlorophyll binding | chr3:22745653-22747282 FORWARD	0.560664		1.1.2.1	PS.lightreaction.photosystem I.LHC-I	0.706507	1.47495	1.63185
1.1.2.1	PS.lightreaction.photosystem I.LHC-I	bra027083	Symbols: LHCA3 | LHCA3; chlorophyll binding | chr1:22700010-22701383 FORWARD	0.345171		1.1.2.1	PS.lightreaction.photosystem I.LHC-I	0.689765	1.2703	1.61302
1.1.2.1	PS.lightreaction.photosystem I.LHC-I	bra007109	Symbols: LHCA1 | LHCA1; chlorophyll binding | chr3:20339504-20341103 REVERSE	0.542285		1.1.2.1	PS.lightreaction.photosystem I.LHC-I	0.676964	1.45628	1.59877
1.1.2.1	PS.lightreaction.photosystem I.LHC-I	bo4g086780	Symbols: LHCA3 | LHCA3; chlorophyll binding | chr1:22700010-22701383 FORWARD	0.295337		1.1.2.1	PS.lightreaction.photosystem I.LHC-I	0.587874	1.22717	1.50303
1.1.2.1	PS.lightreaction.photosystem I.LHC-I	bra036739	Symbols: OHP2 | OHP2 (ONE-HELIX PROTEIN 2) | chr1:12357910-12358966 REVERSE	0.402103		1.1.2.1	PS.lightreaction.photosystem I.LHC-I	0.571395	1.32143	1.48596
1.1.2.1	PS.lightreaction.photosystem I.LHC-I	bo8g068320	'Symbols: LHCA6, LHCA2*1 | LHCA6; chlorophyll binding | chr1:6612749-6613972 FORWARD'	0.338473		1.1.2.1	PS.lightreaction.photosystem I.LHC-I	0.526528	1.26442	1.44046
1.1.2.1	PS.lightreaction.photosystem I.LHC-I	bra014048	Symbols: LHCA5 | LHCA5; pigment binding | chr1:17179302-17180530 FORWARD	0.371923		1.1.2.1	PS.lightreaction.photosystem I.LHC-I	0.510265	1.29408	1.42431
1.1.2.1	PS.lightreaction.photosystem I.LHC-I	bra016522	'Symbols: LHCA6, LHCA2*1 | LHCA6; chlorophyll binding | chr1:6612749-6613972 FORWARD'	0.283931		1.1.2.1	PS.lightreaction.photosystem I.LHC-I	0.460281	1.21751	1.37581
1.1.2.2	PS.lightreaction.photosystem I.PSI polypeptide subunits	bo9g006070	Symbols: PSAD-1 | PSAD-1 (photosystem I subunit D-1) | chr4:1229111-1229945 REVERSE	1.3144		1.1.2.2	PS.lightreaction.photosystem I.PSI polypeptide subunits	2.24773	2.48698	4.74935
1.1.2.2	PS.lightreaction.photosystem I.PSI polypeptide subunits	bra037104	Symbols: PSAG | PSAG (PHOTOSYSTEM I SUBUNIT G) | chr1:20802670-20803449 REVERSE	0.171134		1.1.2.2	PS.lightreaction.photosystem I.PSI polypeptide subunits	1.62447	1.12594	3.08328
1.1.2.2	PS.lightreaction.photosystem I.PSI polypeptide subunits	bra014908	Symbols: PSAF | PSAF (photosystem I subunit F) | chr1:11214824-11216037 REVERSE	0.411576		1.1.2.2	PS.lightreaction.photosystem I.PSI polypeptide subunits	0.787906	1.33014	1.72657
1.1.2.2	PS.lightreaction.photosystem I.PSI polypeptide subunits	bra024261	Symbols: PSAN | PSAN; calmodulin binding | chr5:25628588-25629615 REVERSE	0.361896		1.1.2.2	PS.lightreaction.photosystem I.PSI polypeptide subunits	0.762552	1.28511	1.69649
1.1.2.2	PS.lightreaction.photosystem I.PSI polypeptide subunits	bra038418	Symbols: PSAF | PSAF (photosystem I subunit F) | chr1:11214824-11216037 REVERSE	0.537937		1.1.2.2	PS.lightreaction.photosystem I.PSI polypeptide subunits	0.760343	1.45189	1.69389
1.1.2.2	PS.lightreaction.photosystem I.PSI polypeptide subunits	bo9g017950	Symbols: PSAN | PSAN; calmodulin binding | chr5:25628588-25629615 REVERSE	0.470537		1.1.2.2	PS.lightreaction.photosystem I.PSI polypeptide subunits	0.718607	1.38563	1.64559
1.1.2.2	PS.lightreaction.photosystem I.PSI polypeptide subunits	bra023176	Symbols: PSAF | PSAF (photosystem I subunit F) | chr1:11214824-11216037 REVERSE	0.400957		1.1.2.2	PS.lightreaction.photosystem I.PSI polypeptide subunits	0.710153	1.32038	1.63598
1.1.2.2	PS.lightreaction.photosystem I.PSI polypeptide subunits	bra031624	Symbols: PSAO | PSAO (photosystem I subunit O) | chr1:2640813-2641828 REVERSE	0.473075		1.1.2.2	PS.lightreaction.photosystem I.PSI polypeptide subunits	0.700516	1.38806	1.62509
1.1.2.2	PS.lightreaction.photosystem I.PSI polypeptide subunits	bo5g062900	Symbols: PSAK | PSAK (photosystem I subunit K) | chr1:10722197-10723247 FORWARD	0.467554		1.1.2.2	PS.lightreaction.photosystem I.PSI polypeptide subunits	0.686328	1.38276	1.60918
1.1.2.2	PS.lightreaction.photosystem I.PSI polypeptide subunits	bo8g034270	Symbols: PSAL | PSAL (photosystem I subunit L) | chr4:7521322-7522670 FORWARD	0.485478		1.1.2.2	PS.lightreaction.photosystem I.PSI polypeptide subunits	0.650834	1.40005	1.57008
1.1.2.2	PS.lightreaction.photosystem I.PSI polypeptide subunits	bra004504	'Symbols: PTAC8, TMP14, PSAP, PSI-P | PSI-P (PHOTOSYSTEM I P SUBUNIT); DNA binding | chr2:19243589-19245141 FORWARD'	0.482781		1.1.2.2	PS.lightreaction.photosystem I.PSI polypeptide subunits	0.628052	1.39744	1.54548
1.1.2.2	PS.lightreaction.photosystem I.PSI polypeptide subunits	bo4g134490	Symbols: PSAL | PSAL (photosystem I subunit L) | chr4:7521322-7522670 FORWARD	0.468783		1.1.2.2	PS.lightreaction.photosystem I.PSI polypeptide subunits	0.62576	1.38394	1.54302
1.1.2.2	PS.lightreaction.photosystem I.PSI polypeptide subunits	bra021163	Symbols: PSAH-1 | PSAH-1 (photosystem I subunit H-1) | chr3:5468509-5469481 REVERSE	0.369657		1.1.2.2	PS.lightreaction.photosystem I.PSI polypeptide subunits	0.62198	1.29205	1.53899
1.1.2.2	PS.lightreaction.photosystem I.PSI polypeptide subunits	bra018955	'Symbols: PSAH2, PSAH-2, PSI-H | PSAH2 (PHOTOSYSTEM I SUBUNIT H2) | chr1:19454836-19455668 FORWARD'	0.495231		1.1.2.2	PS.lightreaction.photosystem I.PSI polypeptide subunits	0.615802	1.40955	1.53241
1.1.2.2	PS.lightreaction.photosystem I.PSI polypeptide subunits	bo3g181110	'Symbols: PSAH2, PSAH-2, PSI-H | PSAH2 (PHOTOSYSTEM I SUBUNIT H2) | chr1:19454836-19455668 FORWARD'	0.473694		1.1.2.2	PS.lightreaction.photosystem I.PSI polypeptide subunits	0.614837	1.38866	1.53138
1.1.2.2	PS.lightreaction.photosystem I.PSI polypeptide subunits	bra034911	Symbols: PSAL | PSAL (photosystem I subunit L) | chr4:7521322-7522670 FORWARD	0.469667		1.1.2.2	PS.lightreaction.photosystem I.PSI polypeptide subunits	0.596777	1.38479	1.51233
1.1.2.2	PS.lightreaction.photosystem I.PSI polypeptide subunits	bo4g197370	'Symbols: PTAC8, TMP14, PSAP, PSI-P | PSI-P (PHOTOSYSTEM I P SUBUNIT); DNA binding | chr2:19243589-19245141 FORWARD'	0.371608		1.1.2.2	PS.lightreaction.photosystem I.PSI polypeptide subunits	0.594173	1.29379	1.50961
1.1.2.2	PS.lightreaction.photosystem I.PSI polypeptide subunits	bo4g006940	'Symbols: PTAC8, TMP14, PSAP, PSI-P | PSI-P (PHOTOSYSTEM I P SUBUNIT); DNA binding | chr2:19243589-19245141 FORWARD'	0.476922		1.1.2.2	PS.lightreaction.photosystem I.PSI polypeptide subunits	0.585922	1.39177	1.501
1.1.2.2	PS.lightreaction.photosystem I.PSI polypeptide subunits	bo8g032440	Symbols: PSAF | PSAF (photosystem I subunit F) | chr1:11214824-11216037 REVERSE	0.359306		1.1.2.2	PS.lightreaction.photosystem I.PSI polypeptide subunits	0.531292	1.28281	1.44522
1.1.3	PS.lightreaction.cytochrome b6/f	bo3g049820	'Symbols: PETC, PGR1 | PETC (PHOTOSYNTHETIC ELECTRON TRANSFER C); electron transporter, transferring electrons from cytochrome b6/f complex of photosystem II | chr4:1440146-1441863 FORWARD'	0.420476		1.1.3	PS.lightreaction.cytochrome b6/f	0.660026	1.33837	1.58011
1.1.3	PS.lightreaction.cytochrome b6/f	bo8g098690	'cytochrome b6f complex subunit (petM), putative | chr2:11270218-11270874 FORWARD'	0.423343		1.1.3	PS.lightreaction.cytochrome b6/f	0.648542	1.34103	1.56758
1.1.3	PS.lightreaction.cytochrome b6/f	bra000837	'Symbols: PETC, PGR1 | PETC (PHOTOSYNTHETIC ELECTRON TRANSFER C); electron transporter, transferring electrons from cytochrome b6/f complex of photosystem II | chr4:1440146-1441863 FORWARD'	0.421725		1.1.3	PS.lightreaction.cytochrome b6/f	0.641073	1.33953	1.55949
1.1.3	PS.lightreaction.cytochrome b6/f	bo6g070490	'Symbols: CCB3 | CCB3 (COFACTOR ASSEMBLY, COMPLEX C (B6F),) | chr5:14198587-14199243 REVERSE'	0.510784		1.1.3	PS.lightreaction.cytochrome b6/f	0.618484	1.42482	1.53526
1.1.3	PS.lightreaction.cytochrome b6/f	bra007750	'cytochrome b6f complex subunit (petM), putative | chr2:11270218-11270874 FORWARD'	0.376547		1.1.3	PS.lightreaction.cytochrome b6/f	0.529248	1.29823	1.44318
1.1.4	PS.lightreaction.ATP synthase	bo4g173790	ATP synthase protein I -related | chr2:13208906-13211085 REVERSE	0.624003		1.1.4	PS.lightreaction.ATP synthase	0.731576	1.54115	1.66045
1.1.4.4	PS.lightreaction.ATP synthase.gamma chain	bo9g077850	Symbols: ATPC1 | ATPC1; enzyme regulator | chr4:2350498-2352018 REVERSE	0.485768		1.1.4.4	PS.lightreaction.ATP synthase.gamma chain	0.586915	1.40033	1.50203
1.1.4.4	PS.lightreaction.ATP synthase.gamma chain	bra029511	Symbols: ATPC1 | ATPC1; enzyme regulator | chr4:2350498-2352018 REVERSE	0.471831		1.1.4.4	PS.lightreaction.ATP synthase.gamma chain	0.524711	1.38687	1.43865
1.1.4.4	PS.lightreaction.ATP synthase.gamma chain	bra018503	Symbols: ATPC1 | ATPC1; enzyme regulator | chr4:2350498-2352018 REVERSE	0.523131		1.1.4.4	PS.lightreaction.ATP synthase.gamma chain	0.513611	1.43707	1.42762
1.1.4.4	PS.lightreaction.ATP synthase.gamma chain	bra000802	Symbols: ATPC1 | ATPC1; enzyme regulator | chr4:2350498-2352018 REVERSE	0.428575		1.1.4.4	PS.lightreaction.ATP synthase.gamma chain	0.499714	1.3459	1.41393
1.1.4.4	PS.lightreaction.ATP synthase.gamma chain	bo3g048420	Symbols: ATPC1 | ATPC1; enzyme regulator | chr4:2350498-2352018 REVERSE	0.429004		1.1.4.4	PS.lightreaction.ATP synthase.gamma chain	0.478457	1.3463	1.39325
1.1.4.4	PS.lightreaction.ATP synthase.gamma chain	bo2g104540	Symbols: ATPC1 | ATPC1; enzyme regulator | chr4:2350498-2352018 REVERSE	0.489681		1.1.4.4	PS.lightreaction.ATP synthase.gamma chain	0.46899	1.40413	1.38414
1.1.4.7	PS.lightreaction.ATP synthase.delta chain	bra000687	'Symbols: ATPD | ATPD (ATP SYNTHASE DELTA-SUBUNIT GENE); hydrogen ion transporting ATP synthase, rotational mechanism / proton-transporting ATPase, rotational mechanism | chr4:6100743-6101708 FORWARD'	1.54292		1.1.4.7	PS.lightreaction.ATP synthase.delta chain	2.14599	2.91385	4.42597
1.1.4.7	PS.lightreaction.ATP synthase.delta chain	bo9g084550	'Symbols: ATPD | ATPD (ATP SYNTHASE DELTA-SUBUNIT GENE); hydrogen ion transporting ATP synthase, rotational mechanism / proton-transporting ATPase, rotational mechanism | chr4:6100743-6101708 FORWARD'	0.346993		1.1.4.7	PS.lightreaction.ATP synthase.delta chain	0.491677	1.27191	1.40608
1.1.4.7	PS.lightreaction.ATP synthase.delta chain	bra038377	'Symbols: ATPD | ATPD (ATP SYNTHASE DELTA-SUBUNIT GENE); hydrogen ion transporting ATP synthase, rotational mechanism / proton-transporting ATPase, rotational mechanism | chr4:6100743-6101708 FORWARD'	0.364787		1.1.4.7	PS.lightreaction.ATP synthase.delta chain	0.49033	1.28769	1.40477
1.1.40	PS.lightreaction.cyclic electron flow-chlororespiration	bo4g078490	Symbols: NDF2 | NDF2 (NDH-DEPENDENT CYCLIC ELECTRON FLOW 1); carbohydrate binding / catalytic | chr1:24057439-24059561 FORWARD	0.384588		1.1.40	PS.lightreaction.cyclic electron flow-chlororespiration	0.589038	1.30549	1.50424
1.1.40	PS.lightreaction.cyclic electron flow-chlororespiration	bo7g108310	Symbols: PGR5-LIKE A | PGR5-LIKE A | chr4:12006986-12009520 FORWARD	0.360375		1.1.40	PS.lightreaction.cyclic electron flow-chlororespiration	0.556029	1.28376	1.47022
1.1.5.2	PS.lightreaction.other electron carrier (ox/red).ferredoxin	bo5g013400	'Symbols: ATFD1 | ATFD1 (FERREDOXIN 1); 2 iron, 2 sulfur cluster binding / electron carrier/ iron-sulfur cluster binding | chr1:3664386-3665039 FORWARD'	15.0728		1.1.5.2	PS.lightreaction.other electron carrier (ox/red).ferredoxin	13.0469	34463.8	8462.92
1.1.5.2	PS.lightreaction.other electron carrier (ox/red).ferredoxin	bra031471	'Symbols: FED A, ATFD2 | FED A; 2 iron, 2 sulfur cluster binding / electron carrier/ iron-sulfur cluster binding | chr1:22444520-22445161 FORWARD'	0.628861		1.1.5.2	PS.lightreaction.other electron carrier (ox/red).ferredoxin	1.65192	1.54634	3.14251
1.1.5.2	PS.lightreaction.other electron carrier (ox/red).ferredoxin	bo4g085190	'Symbols: FED A, ATFD2 | FED A; 2 iron, 2 sulfur cluster binding / electron carrier/ iron-sulfur cluster binding | chr1:22444520-22445161 FORWARD'	0.339878		1.1.5.2	PS.lightreaction.other electron carrier (ox/red).ferredoxin	0.645714	1.26565	1.56451
1.1.5.2	PS.lightreaction.other electron carrier (ox/red).ferredoxin	bra040469	'Symbols: FED A, ATFD2 | FED A; 2 iron, 2 sulfur cluster binding / electron carrier/ iron-sulfur cluster binding | chr1:22444520-22445161 FORWARD'	0.347388		1.1.5.2	PS.lightreaction.other electron carrier (ox/red).ferredoxin	0.468946	1.27225	1.3841
1.1.5.2	PS.lightreaction.other electron carrier (ox/red).ferredoxin	bo1g123580	Symbols: NDF4 | NDF4 (NDH-DEPENDENT CYCLIC ELECTRON FLOW 1); electron carrier/ iron-sulfur cluster binding | chr3:5506931-5508414 REVERSE	0.588892		1.1.5.2	PS.lightreaction.other electron carrier (ox/red).ferredoxin	0.351457	1.50409	1.27585
1.1.5.3	PS.lightreaction.other electron carrier (ox/red).ferredoxin reductase	bo7g061890	'Symbols: ATLFNR2, FNR2 | FNR2 (FERREDOXIN-NADP(+)-OXIDOREDUCTASE 2); NADPH dehydrogenase/ oxidoreductase/ poly(U) binding | chr1:6942717-6945018 FORWARD'	0.601393		1.1.5.3	PS.lightreaction.other electron carrier (ox/red).ferredoxin reductase	0.717634	1.51718	1.64448
1.1.5.3	PS.lightreaction.other electron carrier (ox/red).ferredoxin reductase	bo8g069950	'Symbols: ATLFNR2, FNR2 | FNR2 (FERREDOXIN-NADP(+)-OXIDOREDUCTASE 2); NADPH dehydrogenase/ oxidoreductase/ poly(U) binding | chr1:6942717-6945018 FORWARD'	0.454484		1.1.5.3	PS.lightreaction.other electron carrier (ox/red).ferredoxin reductase	0.598156	1.37029	1.51378
1.1.5.3	PS.lightreaction.other electron carrier (ox/red).ferredoxin reductase	bra016481	'Symbols: ATLFNR2, FNR2 | FNR2 (FERREDOXIN-NADP(+)-OXIDOREDUCTASE 2); NADPH dehydrogenase/ oxidoreductase/ poly(U) binding | chr1:6942717-6945018 FORWARD'	0.460855		1.1.5.3	PS.lightreaction.other electron carrier (ox/red).ferredoxin reductase	0.552718	1.37636	1.46685
1.1.5.3	PS.lightreaction.other electron carrier (ox/red).ferredoxin reductase	bra037182	'Symbols: ATLFNR1, FNR1 | FNR1 (FERREDOXIN-NADP(+)-OXIDOREDUCTASE 1); NADPH dehydrogenase/ electron transporter, transferring electrons within the cyclic electron transport pathway of photosynthesis/ electron transporter, transferring electrons within the	0.43522		1.1.5.3	PS.lightreaction.other electron carrier (ox/red).ferredoxin reductase	0.543634	1.35212	1.45764
1.1.5.3	PS.lightreaction.other electron carrier (ox/red).ferredoxin reductase	bra012203	'Symbols: ATLFNR2, FNR2 | FNR2 (FERREDOXIN-NADP(+)-OXIDOREDUCTASE 2); NADPH dehydrogenase/ oxidoreductase/ poly(U) binding | chr1:6942717-6945018 FORWARD'	0.45449		1.1.5.3	PS.lightreaction.other electron carrier (ox/red).ferredoxin reductase	0.519262	1.3703	1.43322
1.1.5.4	PS.lightreaction.other electron carrier (ox/red).ferredoxin oxireductase	bra016672	oxidoreductase NAD-binding domain-containing protein | chr1:5210206-5212349 REVERSE	0.56132		1.1.5.4	PS.lightreaction.other electron carrier (ox/red).ferredoxin oxireductase	0.73229	1.47562	1.66127
1.1.5.4	PS.lightreaction.other electron carrier (ox/red).ferredoxin oxireductase	bo8g063790	oxidoreductase NAD-binding domain-containing protein | chr1:5210206-5212349 REVERSE	0.455824		1.1.5.4	PS.lightreaction.other electron carrier (ox/red).ferredoxin oxireductase	0.609689	1.37157	1.52593
1.1.6	PS.lightreaction.NADH DH	bo6g014480	Symbols: CRR23 | CRR23 ((chlororespiratory reduction 23) | chr1:26687230-26688384 FORWARD	0.477177		1.1.6	PS.lightreaction.NADH DH	0.659634	1.39202	1.57968
1.1.6	PS.lightreaction.NADH DH	bo3g153110	Symbols: NDH-M | NDH-M (subunit NDH-M of NAD(P)H:plastoquinone dehydrogenase complex) | chr4:17830562-17831554 REVERSE	0.405126		1.1.6	PS.lightreaction.NADH DH	0.587474	1.3242	1.50261
1.1.6	PS.lightreaction.NADH DH	bra006777	Encodes subunit NDH-N of NAD(P)H:plastoquinone dehydrogenase complex (Ndh complex) present in the thylakoid membrane of chloroplasts. This subunit is thought to be required for Ndh complex assembly. | chr5:23560876-23561944 REVERSE	0.42142		1.1.6	PS.lightreaction.NADH DH	0.497851	1.33924	1.41211
1.2.3	PS.photorespiration.aminotransferases peroxisomal	bo9g022430	'Symbols: AGT, AGT1 | AGT (ALANINE:GLYOXYLATE AMINOTRANSFERASE); alanine-glyoxylate transaminase/ serine-glyoxylate transaminase/ serine-pyruvate transaminase | chr2:5539240-5541358 REVERSE'	0.700991		1.2.3	PS.photorespiration.aminotransferases peroxisomal	1.39634	1.62562	2.63234
1.2.3	PS.photorespiration.aminotransferases peroxisomal	bra037207	'Symbols: AGT, AGT1 | AGT (ALANINE:GLYOXYLATE AMINOTRANSFERASE); alanine-glyoxylate transaminase/ serine-glyoxylate transaminase/ serine-pyruvate transaminase | chr2:5539240-5541358 REVERSE'	0.609042		1.2.3	PS.photorespiration.aminotransferases peroxisomal	1.38333	1.52525	2.6087
1.2.4.1	PS.photorespiration.glycine cleavage.P subunit	bo1g008520	Symbols: AtGLDP1 | AtGLDP1 (Arabidopsis thaliana glycine decarboxylase P-protein 1); catalytic/ glycine dehydrogenase (decarboxylating)/ pyridoxal phosphate binding | chr4:15926670-15931332 REVERSE	0.418116		1.2.4.1	PS.photorespiration.glycine cleavage.P subunit	0.613281	1.33618	1.52973
1.2.4.2	PS.photorespiration.glycine cleavage.T subunit	bra016810	'aminomethyltransferase, putative | chr1:4001280-4003442 FORWARD'	0.318278		1.2.4.2	PS.photorespiration.glycine cleavage.T subunit	0.627704	1.24684	1.5451
1.2.4.4	PS.photorespiration.glycine cleavage.H protein	bra010167	'glycine cleavage system H protein, mitochondrial, putative | chr1:11739304-11740361 REVERSE'	0.39038		1.2.4.4	PS.photorespiration.glycine cleavage.H protein	0.536815	1.31074	1.45077
1.2.4.4	PS.photorespiration.glycine cleavage.H protein	bra035486	'glycine cleavage system H protein, mitochondrial, putative | chr1:11739304-11740361 REVERSE'	0.32646		1.2.4.4	PS.photorespiration.glycine cleavage.H protein	0.474051	1.25393	1.389
1.2.4.4	PS.photorespiration.glycine cleavage.H protein	bo8g028680	'glycine cleavage system H protein, mitochondrial, putative | chr1:11739304-11740361 REVERSE'	0.354298		1.2.4.4	PS.photorespiration.glycine cleavage.H protein	0.427906	1.27836	1.34528
1.2.4.4	PS.photorespiration.glycine cleavage.H protein	bo5g049100	'glycine cleavage system H protein, mitochondrial, putative | chr1:11739304-11740361 REVERSE'	0.255425		1.2.4.4	PS.photorespiration.glycine cleavage.H protein	0.382932	1.19369	1.30399
1.2.4.4	PS.photorespiration.glycine cleavage.H protein	bra023270	'glycine cleavage system H protein, mitochondrial, putative | chr1:11739304-11740361 REVERSE'	0.254462		1.2.4.4	PS.photorespiration.glycine cleavage.H protein	0.365416	1.19289	1.28825
1.2.4.4	PS.photorespiration.glycine cleavage.H protein	bo4g038690	'glycine cleavage system H protein, mitochondrial, putative | chr1:11739304-11740361 REVERSE'	0.0145789		1.2.4.4	PS.photorespiration.glycine cleavage.H protein	0.0724224	1.01016	1.05148
1.2.6	PS.photorespiration.hydroxypyruvate reductase	bo6g020350	Symbols: HPR | HPR; glycerate dehydrogenase/ poly(U) binding | chr1:25493218-25495988 FORWARD	0.534272		1.2.6	PS.photorespiration.hydroxypyruvate reductase	1.5156	1.44821	2.85917
1.2.6	PS.photorespiration.hydroxypyruvate reductase	bo6g029450	Symbols: HPR | HPR; glycerate dehydrogenase/ poly(U) binding | chr1:25493218-25495988 FORWARD	0.563073		1.2.6	PS.photorespiration.hydroxypyruvate reductase	1.35798	1.47741	2.56327
1.2.7	PS.photorespiration.glycerate kinase	bo6g046460	phosphoribulokinase/uridine kinase-related | chr1:30217219-30220004 FORWARD	0.361226		1.2.7	PS.photorespiration.glycerate kinase	0.57126	1.28452	1.48582
1.2.7	PS.photorespiration.glycerate kinase	bra003564	phosphoribulokinase/uridine kinase-related | chr1:30217219-30220004 FORWARD	0.343299		1.2.7	PS.photorespiration.glycerate kinase	0.540411	1.26865	1.45439
1.2.7	PS.photorespiration.glycerate kinase	bra008476	phosphoribulokinase/uridine kinase-related | chr1:30217219-30220004 FORWARD	0.320308		1.2.7	PS.photorespiration.glycerate kinase	0.518168	1.2486	1.43214
1.3.11	PS.calvin cycle.RPE	bo7g098580	'Symbols: RPE, EMB2728 | RPE; catalytic/ ribulose-phosphate 3-epimerase | chr5:24683606-24686105 REVERSE'	0.401711		1.3.11	PS.calvin cycle.RPE	0.630513	1.32107	1.54812
1.3.12	PS.calvin cycle.PRK	bra023235	Symbols: PRK | PRK (PHOSPHORIBULOKINASE); ATP binding / phosphoribulokinase/ protein binding | chr1:11532533-11534639 FORWARD	0.452023		1.3.12	PS.calvin cycle.PRK	0.758597	1.36796	1.69184
1.3.12	PS.calvin cycle.PRK	bo5g048540	Symbols: PRK | PRK (PHOSPHORIBULOKINASE); ATP binding / phosphoribulokinase/ protein binding | chr1:11532533-11534639 FORWARD	0.435214		1.3.12	PS.calvin cycle.PRK	0.659143	1.35211	1.57914
1.3.12	PS.calvin cycle.PRK	bra033861	Symbols: PRK | PRK (PHOSPHORIBULOKINASE); ATP binding / phosphoribulokinase/ protein binding | chr1:11532533-11534639 FORWARD	0.37194		1.3.12	PS.calvin cycle.PRK	0.639553	1.29409	1.55785
1.3.12	PS.calvin cycle.PRK	bo5g091640	Symbols: PRK | PRK (PHOSPHORIBULOKINASE); ATP binding / phosphoribulokinase/ protein binding | chr1:11532533-11534639 FORWARD	0.424955		1.3.12	PS.calvin cycle.PRK	0.628534	1.34253	1.54599
1.3.12	PS.calvin cycle.PRK	bra035516	Symbols: PRK | PRK (PHOSPHORIBULOKINASE); ATP binding / phosphoribulokinase/ protein binding | chr1:11532533-11534639 FORWARD	0.396348		1.3.12	PS.calvin cycle.PRK	0.606319	1.31617	1.52237
1.3.13	PS.calvin cycle.rubisco interacting	bra005019	'Symbols: RCA | RCA (RUBISCO ACTIVASE); ADP binding / ATP binding / enzyme regulator/ ribulose-1,5-bisphosphate carboxylase/oxygenase activator | chr2:16570746-16573548 REVERSE'	0.683573		1.3.13	PS.calvin cycle.rubisco interacting	1.53603	1.60611	2.89995
1.3.13	PS.calvin cycle.rubisco interacting	bo6g010360	'ribulose bisphosphate carboxylase/oxygenase activase, putative / RuBisCO activase, putative | chr1:27494121-27496878 REVERSE'	0.455865		1.3.13	PS.calvin cycle.rubisco interacting	0.736824	1.3716	1.6665
1.3.13	PS.calvin cycle.rubisco interacting	bra011985	'Symbols: CPN60A, CH-CPN60A, SLP | CPN60A (CHAPERONIN-60ALPHA); ATP binding / protein binding | chr2:11926449-11929389 FORWARD'	0.733215		1.3.13	PS.calvin cycle.rubisco interacting	0.568882	1.66234	1.48337
1.3.13	PS.calvin cycle.rubisco interacting	bra011919	'Symbols: CPN60B, LEN1 | CPN60B (CHAPERONIN 60 BETA); ATP binding / protein binding | chr1:20715563-20719165 REVERSE'	0.585681		1.3.13	PS.calvin cycle.rubisco interacting	0.46527	1.50075	1.38058
1.3.13	PS.calvin cycle.rubisco interacting	bra034383	'Symbols: CPN60A, CH-CPN60A, SLP | CPN60A (CHAPERONIN-60ALPHA); ATP binding / protein binding | chr2:11926449-11929389 FORWARD'	0.460523		1.3.13	PS.calvin cycle.rubisco interacting	0.297454	1.37604	1.22897
1.3.2	PS.calvin cycle.rubisco small subunit	bra028181	ribulose bisphosphate carboxylase small chain 1B / RuBisCO small subunit 1B (RBCS-1B) (ATS1B) | chr5:15384117-15385247 REVERSE	0.383002		1.3.2	PS.calvin cycle.rubisco small subunit	0.478031	1.30405	1.39284
1.3.2	PS.calvin cycle.rubisco small subunit	bra025431	ribulose bisphosphate carboxylase small chain 1B / RuBisCO small subunit 1B (RBCS-1B) (ATS1B) | chr5:15384117-15385247 REVERSE	0.163348		1.3.2	PS.calvin cycle.rubisco small subunit	0.286865	1.11988	1.21999
1.3.2	PS.calvin cycle.rubisco small subunit	bra034024	ribulose bisphosphate carboxylase small chain 1B / RuBisCO small subunit 1B (RBCS-1B) (ATS1B) | chr5:15384117-15385247 REVERSE	0.305839		1.3.2	PS.calvin cycle.rubisco small subunit	0.274178	1.23614	1.2093
1.3.2	PS.calvin cycle.rubisco small subunit	bo4g144000	ribulose bisphosphate carboxylase small chain 1B / RuBisCO small subunit 1B (RBCS-1B) (ATS1B) | chr5:15384117-15385247 REVERSE	0.150774		1.3.2	PS.calvin cycle.rubisco small subunit	0.249268	1.11017	1.1886
1.3.2	PS.calvin cycle.rubisco small subunit	bra028406	ribulose bisphosphate carboxylase small chain 1B / RuBisCO small subunit 1B (RBCS-1B) (ATS1B) | chr5:15384117-15385247 REVERSE	0.105249		1.3.2	PS.calvin cycle.rubisco small subunit	0.203685	1.07568	1.15164
1.3.2	PS.calvin cycle.rubisco small subunit	bo6g066900	ribulose bisphosphate carboxylase small chain 1B / RuBisCO small subunit 1B (RBCS-1B) (ATS1B) | chr5:15384117-15385247 REVERSE	0.107321		1.3.2	PS.calvin cycle.rubisco small subunit	0.178369	1.07723	1.1316
1.3.3	PS.calvin cycle.phosphoglycerate kinase	bo5g133150	Symbols: PGK1 | PGK1 (PHOSPHOGLYCERATE KINASE 1); phosphoglycerate kinase | chr3:4060971-4063306 REVERSE	0.702493		1.3.3	PS.calvin cycle.phosphoglycerate kinase	0.78138	1.62731	1.71877
1.3.3	PS.calvin cycle.phosphoglycerate kinase	bo3g065130	Symbols: PGK1 | PGK1 (PHOSPHOGLYCERATE KINASE 1); phosphoglycerate kinase | chr3:4060971-4063306 REVERSE	0.473358		1.3.3	PS.calvin cycle.phosphoglycerate kinase	0.698529	1.38834	1.62285
1.3.3	PS.calvin cycle.phosphoglycerate kinase	bra039342	Symbols: PGK1 | PGK1 (PHOSPHOGLYCERATE KINASE 1); phosphoglycerate kinase | chr3:4060971-4063306 REVERSE	0.469245		1.3.3	PS.calvin cycle.phosphoglycerate kinase	0.649757	1.38439	1.5689
1.3.3	PS.calvin cycle.phosphoglycerate kinase	bra001470	Symbols: PGK1 | PGK1 (PHOSPHOGLYCERATE KINASE 1); phosphoglycerate kinase | chr3:4060971-4063306 REVERSE	0.439028		1.3.3	PS.calvin cycle.phosphoglycerate kinase	0.586416	1.35569	1.50151
1.3.4	PS.calvin cycle.GAP	bra026948	Symbols: GAPA-2 | GAPA-2 (GLYCERALDEHYDE 3-PHOSPHATE DEHYDROGENASE A SUBUNIT 2); NAD or NADH binding / binding / catalytic/ glyceraldehyde-3-phosphate dehydrogenase (phosphorylating)/ glyceraldehyde-3-phosphate dehydrogenase | chr1:4392450-4394400 REVERSE	0.358538		1.3.4	PS.calvin cycle.GAP	0.743352	1.28213	1.67406
1.3.4	PS.calvin cycle.GAP	bra025219	'Symbols: GAPA, GAPA-1 | GAPA (GLYCERALDEHYDE 3-PHOSPHATE DEHYDROGENASE A SUBUNIT); glyceraldehyde-3-phosphate dehydrogenase/ protein binding | chr3:9795071-9797045 FORWARD'	0.560015		1.3.4	PS.calvin cycle.GAP	0.734576	1.47428	1.66391
1.3.4	PS.calvin cycle.GAP	bo8g107880	Symbols: GAPA-2 | GAPA-2 (GLYCERALDEHYDE 3-PHOSPHATE DEHYDROGENASE A SUBUNIT 2); NAD or NADH binding / binding / catalytic/ glyceraldehyde-3-phosphate dehydrogenase (phosphorylating)/ glyceraldehyde-3-phosphate dehydrogenase | chr1:4392450-4394400 REVERSE	0.328334		1.3.4	PS.calvin cycle.GAP	0.706215	1.25556	1.63152
1.3.4	PS.calvin cycle.GAP	bo00285s370	'Symbols: GAPA, GAPA-1 | GAPA (GLYCERALDEHYDE 3-PHOSPHATE DEHYDROGENASE A SUBUNIT); glyceraldehyde-3-phosphate dehydrogenase/ protein binding | chr3:9795071-9797045 FORWARD'	0.536839		1.3.4	PS.calvin cycle.GAP	0.608209	1.45079	1.52437
1.3.4	PS.calvin cycle.GAP	bo7g083800	'Symbols: GAPA, GAPA-1 | GAPA (GLYCERALDEHYDE 3-PHOSPHATE DEHYDROGENASE A SUBUNIT); glyceraldehyde-3-phosphate dehydrogenase/ protein binding | chr3:9795071-9797045 FORWARD'	0.44667		1.3.4	PS.calvin cycle.GAP	0.607115	1.36289	1.52321
1.3.4	PS.calvin cycle.GAP	bra019797	Symbols: GAPA-2 | GAPA-2 (GLYCERALDEHYDE 3-PHOSPHATE DEHYDROGENASE A SUBUNIT 2); NAD or NADH binding / binding / catalytic/ glyceraldehyde-3-phosphate dehydrogenase (phosphorylating)/ glyceraldehyde-3-phosphate dehydrogenase | chr1:4392450-4394400 REVERSE	0.35498		1.3.4	PS.calvin cycle.GAP	0.571557	1.27897	1.48613
1.3.4	PS.calvin cycle.GAP	bo5g016460	Symbols: GAPA-2 | GAPA-2 (GLYCERALDEHYDE 3-PHOSPHATE DEHYDROGENASE A SUBUNIT 2); NAD or NADH binding / binding / catalytic/ glyceraldehyde-3-phosphate dehydrogenase (phosphorylating)/ glyceraldehyde-3-phosphate dehydrogenase | chr1:4392450-4394400 REVERSE	0.328296		1.3.4	PS.calvin cycle.GAP	0.446828	1.25553	1.36304
1.3.6	PS.calvin cycle.aldolase	bo8g101840	'fructose-bisphosphate aldolase, putative | chr2:9128151-9130240 REVERSE'	0.499965		1.3.6	PS.calvin cycle.aldolase	0.673285	1.41418	1.5947
1.3.6	PS.calvin cycle.aldolase	bra031181	'fructose-bisphosphate aldolase, putative | chr2:9128151-9130240 REVERSE'	0.545733		1.3.6	PS.calvin cycle.aldolase	0.645378	1.45976	1.56415
1.3.6	PS.calvin cycle.aldolase	bo1g045330	'fructose-bisphosphate aldolase, putative | chr4:13391344-13393107 FORWARD'	0.172221		1.3.6	PS.calvin cycle.aldolase	0.461622	1.12679	1.37709
1.3.7	PS.calvin cycle.FBPase	bra007041	'fructose-1,6-bisphosphatase, putative / D-fructose-1,6-bisphosphate 1-phosphohydrolase, putative / FBPase, putative | chr3:20016905-20018780 FORWARD'	0.433696		1.3.7	PS.calvin cycle.FBPase	0.788752	1.35069	1.72758
1.3.7	PS.calvin cycle.FBPase	bo8g083330	'fructose-1,6-bisphosphatase, putative / D-fructose-1,6-bisphosphate 1-phosphohydrolase, putative / FBPase, putative | chr3:20016905-20018780 FORWARD'	0.401537		1.3.7	PS.calvin cycle.FBPase	0.644915	1.32091	1.56365
1.3.7	PS.calvin cycle.FBPase	bra014841	'fructose-1,6-bisphosphatase, putative / D-fructose-1,6-bisphosphate 1-phosphohydrolase, putative / FBPase, putative | chr3:20016905-20018780 FORWARD'	0.387202		1.3.7	PS.calvin cycle.FBPase	0.524107	1.30785	1.43804
1.3.8	PS.calvin cycle.transketolase	bo02492s010	'transketolase, putative | chr3:22453719-22457152 FORWARD'	0.556946		1.3.8	PS.calvin cycle.transketolase	0.788121	1.47115	1.72682
1.3.8	PS.calvin cycle.transketolase	bra014473	'transketolase, putative | chr3:22453719-22457152 FORWARD'	0.653908		1.3.8	PS.calvin cycle.transketolase	0.648148	1.57342	1.56715
1.3.8	PS.calvin cycle.transketolase	bra007555	'transketolase, putative | chr3:22453719-22457152 FORWARD'	0.371513		1.3.8	PS.calvin cycle.transketolase	0.498043	1.29371	1.4123
1.3.8	PS.calvin cycle.transketolase	bo4g104820	'transketolase, putative | chr3:22453719-22457152 FORWARD'	0.41854		1.3.8	PS.calvin cycle.transketolase	0.468996	1.33657	1.38415
1.3.9	PS.calvin cycle.seduheptulose bisphosphatase	bra007192	Symbols: SBPASE | SBPASE (sedoheptulose-bisphosphatase); phosphoric ester hydrolase/ sedoheptulose-bisphosphatase | chr3:20709386-20711640 FORWARD	0.387824		1.3.9	PS.calvin cycle.seduheptulose bisphosphatase	0.623898	1.30842	1.54103
1.3.9	PS.calvin cycle.seduheptulose bisphosphatase	bo6g056990	Symbols: SBPASE | SBPASE (sedoheptulose-bisphosphatase); phosphoric ester hydrolase/ sedoheptulose-bisphosphatase | chr3:20709386-20711640 FORWARD	0.326653		1.3.9	PS.calvin cycle.seduheptulose bisphosphatase	0.580139	1.2541	1.49499
1.3.9	PS.calvin cycle.seduheptulose bisphosphatase	bo8g090220	Symbols: SBPASE | SBPASE (sedoheptulose-bisphosphatase); phosphoric ester hydrolase/ sedoheptulose-bisphosphatase | chr3:20709386-20711640 FORWARD	0.370966		1.3.9	PS.calvin cycle.seduheptulose bisphosphatase	0.556019	1.29322	1.47021
1.3.9	PS.calvin cycle.seduheptulose bisphosphatase	bra014720	Symbols: SBPASE | SBPASE (sedoheptulose-bisphosphatase); phosphoric ester hydrolase/ sedoheptulose-bisphosphatase | chr3:20709386-20711640 FORWARD	0.455476		1.3.9	PS.calvin cycle.seduheptulose bisphosphatase	0.508593	1.37124	1.42266
1.3.9	PS.calvin cycle.seduheptulose bisphosphatase	bo4g115460	Symbols: SBPASE | SBPASE (sedoheptulose-bisphosphatase); phosphoric ester hydrolase/ sedoheptulose-bisphosphatase | chr3:20709386-20711640 FORWARD	0.43002		1.3.9	PS.calvin cycle.seduheptulose bisphosphatase	0.508185	1.34725	1.42226
1.3.9	PS.calvin cycle.seduheptulose bisphosphatase	bra003221	Symbols: SBPASE | SBPASE (sedoheptulose-bisphosphatase); phosphoric ester hydrolase/ sedoheptulose-bisphosphatase | chr3:20709386-20711640 FORWARD	0.417252		1.3.9	PS.calvin cycle.seduheptulose bisphosphatase	0.329789	1.33538	1.25683
Category 1: Genes unique to the AtGL3 line
				Fold Expression relative to Westar									1Fold Expression relative to Westar
Bin Code	Bin Name	Gene ID	Description	(log2>0)				Value					(log2>0)	Value
1.3	PS.calvin cycle	bra007678	'Symbols: CP12-2, CP12 | CP12-2; protein binding | chr3:23090944-23091566 FORWARD'	2.94531		1.1.6	PS.lightreaction.NADH DH	7.70242					2.61262	6.11613
1.1.1.1	PS.lightreaction.photosystem II.LHC-II	bra028906	chlorophyll A-B binding protein CP29 (LHCB4) | chr5:208937-210445 FORWARD	0.622516		1.1.5.1	PS.lightreaction.other electron carrier (ox/red).plastocyanin	1.53956					1.64531	3.12814
1.1.1.1	PS.lightreaction.photosystem II.LHC-II	bra039070	'Symbols: LHCB2.4, LHCB2.3, LHCB2 | LHCB2.3; chlorophyll binding | chr3:10255947-10257011 FORWARD'	0.613098		1.2.3	PS.photorespiration.aminotransferases peroxisomal	1.52954					1.59621	3.02349
1.1.1.1	PS.lightreaction.photosystem II.LHC-II	bo3g027740	'Symbols: LHB1B1, LHCB1.4 | LHB1B1; chlorophyll binding | chr2:14524756-14525763 FORWARD'	0.589378		1.3.13	PS.calvin cycle.rubisco interacting	1.5046					1.633	3.10157
1.1.1.1	PS.lightreaction.photosystem II.LHC-II	bra022976	'Symbols: LHB1B1, LHCB1.4 | LHB1B1; chlorophyll binding | chr2:14524756-14525763 FORWARD'	0.544905		1.3.13	PS.calvin cycle.rubisco interacting	1.45892					1.56881	2.96659
1.1.1.1	PS.lightreaction.photosystem II.LHC-II	bo3g146480	'Symbols: CAB1, AB140, CAB140, LHCB1.3 | CAB1 (CHLOROPHYLL A/B BINDING PROTEIN 1); chlorophyll binding | chr1:10478005-10479048 FORWARD'	0.532532		1.3.13	PS.calvin cycle.rubisco interacting	1.44647					1.56534	2.95948
1.1.1.1	PS.lightreaction.photosystem II.LHC-II	bo5g139650	Symbols: LHCB4.2 | LHCB4.2 (light harvesting complex PSII); chlorophyll binding | chr3:2717675-2718883 FORWARD	0.512888		1.3.13	PS.calvin cycle.rubisco interacting	1.4269					1.42792	2.69059
1.1.1.1	PS.lightreaction.photosystem II.LHC-II	bo5g061110	'Symbols: CAB1, AB140, CAB140, LHCB1.3 | CAB1 (CHLOROPHYLL A/B BINDING PROTEIN 1); chlorophyll binding | chr1:10478005-10479048 FORWARD'	0.502332		1.3.5	PS.calvin cycle.TPI	1.4165					2.57482	5.95795
1.1.1.1	PS.lightreaction.photosystem II.LHC-II	bo9g008350	'Symbols: LHCB2.4, LHCB2.3, LHCB2 | LHCB2.3; chlorophyll binding | chr3:10255947-10257011 FORWARD'	0.483384		1.1.30	PS.lightreaction.state transition	1.39802					2.15634	4.45781
1.1.1.1	PS.lightreaction.photosystem II.LHC-II	bo3g085600	'Symbols: LHCB2.1, LHCB2 | LHCB2.1; chlorophyll binding | chr2:1823240-1824425 REVERSE'	0.475779		1.1.4.9	PS.lightreaction.ATP synthase.subunit B_ (ATPX)	1.39067					2.09562	4.2741
1.1.1.1	PS.lightreaction.photosystem II.LHC-II	bra037913	Symbols: LHCB5 | LHCB5 (LIGHT HARVESTING COMPLEX OF PHOTOSYSTEM II 5); chlorophyll binding | chr4:6408016-6409677 FORWARD	0.470651		1.1.30	PS.lightreaction.state transition	1.38573					1.7963	3.47329
1.1.1.1	PS.lightreaction.photosystem II.LHC-II	bra005425	'Symbols: LHB1B1, LHCB1.4 | LHB1B1; chlorophyll binding | chr2:14524756-14525763 FORWARD'	0.453881		1.1.2.2	PS.lightreaction.photosystem I.PSI polypeptide subunits	1.36972					1.67375	3.19042
1.1.1.1	PS.lightreaction.photosystem II.LHC-II	bo4g025550	Symbols: LHCB4.3 | LHCB4.3 (light harvesting complex PSII); chlorophyll binding | chr2:16745803-16747400 FORWARD	0.452422		1.1.2.2	PS.lightreaction.photosystem I.PSI polypeptide subunits	1.36834					1.65033	3.13906
1.1.1.1	PS.lightreaction.photosystem II.LHC-II	bo9g088290	Symbols: LHCB5 | LHCB5 (LIGHT HARVESTING COMPLEX OF PHOTOSYSTEM II 5); chlorophyll binding | chr4:6408016-6409677 FORWARD	0.433906		1.1.4.9	PS.lightreaction.ATP synthase.subunit B_ (ATPX)	1.35089					1.60392	3.03967
1.1.1.1	PS.lightreaction.photosystem II.LHC-II	bra013183	'Symbols: LHCB2.1, LHCB2 | LHCB2.1; chlorophyll binding | chr2:1823240-1824425 REVERSE'	0.43376		1.1.1.1	PS.lightreaction.photosystem II.LHC-II	1.35075					1.54891	2.92595
1.1.1.1	PS.lightreaction.photosystem II.LHC-II	bo4g039820	'Symbols: LHB1B1, LHCB1.4 | LHB1B1; chlorophyll binding | chr2:14524756-14525763 FORWARD'	0.428505		1.1.1.2	PS.lightreaction.photosystem II.PSII polypeptide subunits	1.34584					1.46812	2.76661
1.1.1.1	PS.lightreaction.photosystem II.LHC-II	bra030182	'Symbols: CAB1, AB140, CAB140, LHCB1.3 | CAB1 (CHLOROPHYLL A/B BINDING PROTEIN 1); chlorophyll binding | chr1:10478005-10479048 FORWARD'	0.40453		1.1.1.2	PS.lightreaction.photosystem II.PSII polypeptide subunits	1.32366					1.44309	2.71903
1.1.1.1	PS.lightreaction.photosystem II.LHC-II	bo2g144900	'Symbols: LHCB2.4, LHCB2.3, LHCB2 | LHCB2.3; chlorophyll binding | chr3:10255947-10257011 FORWARD'	0.402863		1.1.4.7	PS.lightreaction.ATP synthase.delta chain	1.32213					1.63446	3.10471
1.1.1.1	PS.lightreaction.photosystem II.LHC-II	bo7g044900	'Symbols: CAB1, AB140, CAB140, LHCB1.3 | CAB1 (CHLOROPHYLL A/B BINDING PROTEIN 1); chlorophyll binding | chr1:10478005-10479048 FORWARD'	0.374338		1.1.2.2	PS.lightreaction.photosystem I.PSI polypeptide subunits	1.29624					2.20222	4.60186
1.1.1.1	PS.lightreaction.photosystem II.LHC-II	bo7g085890	'Symbols: LHCB2.4, LHCB2.3, LHCB2 | LHCB2.3; chlorophyll binding | chr3:10255947-10257011 FORWARD'	0.360278		1.1.5.1	PS.lightreaction.other electron carrier (ox/red).plastocyanin	1.28367					1.81365	3.51531
1.1.1.1	PS.lightreaction.photosystem II.LHC-II	bra033022	'Symbols: LHCB2.4, LHCB2.3, LHCB2 | LHCB2.3; chlorophyll binding | chr3:10255947-10257011 FORWARD'	0.346535		1.1.1.2	PS.lightreaction.photosystem II.PSII polypeptide subunits	1.2715					1.70348	3.25685
1.1.1.2	PS.lightreaction.photosystem II.PSII polypeptide subunits	bra037164	'Symbols: PSBO-1, OEE1, OEE33, OE33, PSBO1, MSP-1 | PSBO1 (PS II OXYGEN-EVOLVING COMPLEX 1); oxygen evolving/ poly(U) binding | chr5:26568653-26570278 FORWARD'	0.743131		1.1.1.1	PS.lightreaction.photosystem II.LHC-II	1.6738					1.47914	2.78782
1.1.1.2	PS.lightreaction.photosystem II.PSII polypeptide subunits	bo8g114480	'Symbols: PSBP-1, OEE2, PSII-P, OE23 | PSBP-1 (PHOTOSYSTEM II SUBUNIT P-1); poly(U) binding | chr1:2047825-2049418 FORWARD'	0.733004		1.1.1.1	PS.lightreaction.photosystem II.LHC-II	1.6621					1.40403	2.6464
1.1.1.2	PS.lightreaction.photosystem II.PSII polypeptide subunits	bra031534	'Symbols: PSBP-1, OEE2, PSII-P, OE23 | PSBP-1 (PHOTOSYSTEM II SUBUNIT P-1); poly(U) binding | chr1:2047825-2049418 FORWARD'	0.725213		1.3.6	PS.calvin cycle.aldolase	1.65315					1.39444	2.62887
1.1.1.2	PS.lightreaction.photosystem II.PSII polypeptide subunits	bo7g064820	'Symbols: PSBO-1, OEE1, OEE33, OE33, PSBO1, MSP-1 | PSBO1 (PS II OXYGEN-EVOLVING COMPLEX 1); oxygen evolving/ poly(U) binding | chr5:26568653-26570278 FORWARD'	0.66725		1.2	PS.photorespiration	1.58804					2.34439	5.07845
1.1.1.2	PS.lightreaction.photosystem II.PSII polypeptide subunits	bo9g021880	'Symbols: PSBO-1, OEE1, OEE33, OE33, PSBO1, MSP-1 | PSBO1 (PS II OXYGEN-EVOLVING COMPLEX 1); oxygen evolving/ poly(U) binding | chr5:26568653-26570278 FORWARD'	0.666424		1.1.1.2	PS.lightreaction.photosystem II.PSII polypeptide subunits	1.58713					2.24616	4.74417
1.1.1.2	PS.lightreaction.photosystem II.PSII polypeptide subunits	bo8g021860	'Symbols: NPQ4, PSBS | NPQ4 (NONPHOTOCHEMICAL QUENCHING); chlorophyll binding / xanthophyll binding | chr1:16871696-16873383 FORWARD'	0.664774		1.1.4.7	PS.lightreaction.ATP synthase.delta chain	1.58532					1.36864	2.58227
1.1.1.2	PS.lightreaction.photosystem II.PSII polypeptide subunits	bo8g007190	'Symbols: PSBP-1, OEE2, PSII-P, OE23 | PSBP-1 (PHOTOSYSTEM II SUBUNIT P-1); poly(U) binding | chr1:2047825-2049418 FORWARD'	0.657592		1.1.1.1	PS.lightreaction.photosystem II.LHC-II	1.57745					1.29625	2.45589
1.1.1.2	PS.lightreaction.photosystem II.PSII polypeptide subunits	bra012083	'Symbols: PSBO-1, OEE1, OEE33, OE33, PSBO1, MSP-1 | PSBO1 (PS II OXYGEN-EVOLVING COMPLEX 1); oxygen evolving/ poly(U) binding | chr5:26568653-26570278 FORWARD'	0.653268		1.1.2.1	PS.lightreaction.photosystem I.LHC-I	1.57273					1.62918	3.09336
1.1.1.2	PS.lightreaction.photosystem II.PSII polypeptide subunits	bra008392	Symbols: PSBR | PSBR (photosystem II subunit R) | chr1:29736016-29737009 FORWARD	0.650224		1.2	PS.photorespiration	1.56941					1.46893	2.76816
1.1.1.2	PS.lightreaction.photosystem II.PSII polypeptide subunits	bra013517	'Symbols: PSBQ, PSBQA, PSBQ-1 | oxygen-evolving enhancer protein 3, chloroplast, putative (PSBQ1) (PSBQ) | chr4:11334402-11335773 FORWARD'	0.633381		1.3.6	PS.calvin cycle.aldolase	1.5512					1.41552	2.66756
1.1.1.2	PS.lightreaction.photosystem II.PSII polypeptide subunits	bra035533	Symbols: PSBX | PSBX (photosystem II subunit X) | chr2:2587729-2588358 REVERSE	0.621154		1.1.1.2	PS.lightreaction.photosystem II.PSII polypeptide subunits	1.5381					1.35655	2.56071
1.1.1.2	PS.lightreaction.photosystem II.PSII polypeptide subunits	bo9g171220	oxygen-evolving complex-related | chr5:3654427-3656555 FORWARD	0.620276		1.1.1.2	PS.lightreaction.photosystem II.PSII polypeptide subunits	1.53717					1.48709	2.80323
1.1.1.2	PS.lightreaction.photosystem II.PSII polypeptide subunits	bo6g005770	thylakoid lumenal 29.8 kDa protein | chr1:28960387-28961922 REVERSE	0.619517		1.1.2.2	PS.lightreaction.photosystem I.PSI polypeptide subunits	1.53636					0.538625	1.45259
1.1.1.2	PS.lightreaction.photosystem II.PSII polypeptide subunits	bra021649	Symbols: PSBW | PSBW (PHOTOSYSTEM II REACTION CENTER W) | chr2:13019028-13020194 REVERSE	0.613844		1.3.10	PS.calvin cycle.Rib5P Isomerase	1.53033					0.513351	1.42736
1.1.1.2	PS.lightreaction.photosystem II.PSII polypeptide subunits	bra035535	Symbols: PSBX | PSBX (photosystem II subunit X) | chr2:2587729-2588358 REVERSE	0.612784		1.1.1.2	PS.lightreaction.photosystem II.PSII polypeptide subunits	1.52921					0.549924	1.46401
1.1.1.2	PS.lightreaction.photosystem II.PSII polypeptide subunits	bo8g030540	Symbols: PSBX | PSBX (photosystem II subunit X) | chr2:2587729-2588358 REVERSE	0.612444		1.1.2.2	PS.lightreaction.photosystem I.PSI polypeptide subunits	1.52885					1.72943	3.31598
1.1.1.2	PS.lightreaction.photosystem II.PSII polypeptide subunits	bra029563	'Symbols: PSBQ, PSBQ-2, PSII-Q | PSBQ-2; calcium ion binding | chr4:2671822-2673243 REVERSE'	0.609255		1.3.6	PS.calvin cycle.aldolase	1.52547					2.88308	7.37724
1.1.1.2	PS.lightreaction.photosystem II.PSII polypeptide subunits	bo2g167690	'Symbols: PSBO-1, OEE1, OEE33, OE33, PSBO1, MSP-1 | PSBO1 (PS II OXYGEN-EVOLVING COMPLEX 1); oxygen evolving/ poly(U) binding | chr5:26568653-26570278 FORWARD'	0.604193		1.1.1.2	PS.lightreaction.photosystem II.PSII polypeptide subunits	1.52013					2.87251	7.32341
1.1.1.2	PS.lightreaction.photosystem II.PSII polypeptide subunits	bra035689	Encodes a PsbP domain-OEC23 like protein localized in thylakoid (peripheral-lumenal side). | chr2:12254888-12255837 FORWARD	0.595101		1.1.1.2	PS.lightreaction.photosystem II.PSII polypeptide subunits	1.51058					0.668049	1.58892
1.1.1.2	PS.lightreaction.photosystem II.PSII polypeptide subunits	bra018305	Symbols: PSBW | PSBW (PHOTOSYSTEM II REACTION CENTER W) | chr2:13019028-13020194 REVERSE	0.576435		1.1.2.2	PS.lightreaction.photosystem I.PSI polypeptide subunits	1.49116					0.650782	1.57002
1.1.1.2	PS.lightreaction.photosystem II.PSII polypeptide subunits	bra031813	'Symbols: PSBO-1, OEE1, OEE33, OE33, PSBO1, MSP-1 | PSBO1 (PS II OXYGEN-EVOLVING COMPLEX 1); oxygen evolving/ poly(U) binding | chr5:26568653-26570278 FORWARD'	0.567046		1.1.30	PS.lightreaction.state transition	1.48149					0.587723	1.50287
1.1.1.2	PS.lightreaction.photosystem II.PSII polypeptide subunits	bra005709	Symbols: OHP | OHP (ONE HELIX PROTEIN) | chr5:419091-419773 FORWARD	0.524013		1.1.30	PS.lightreaction.state transition	1.43795					0.551935	1.46605
1.1.1.2	PS.lightreaction.photosystem II.PSII polypeptide subunits	bo9g076240	'Symbols: PSBQ, PSBQ-2, PSII-Q | PSBQ-2; calcium ion binding | chr4:2671822-2673243 REVERSE'	0.522179		1.1.1.2	PS.lightreaction.photosystem II.PSII polypeptide subunits	1.43612					0.693269	1.61694
1.1.1.2	PS.lightreaction.photosystem II.PSII polypeptide subunits	bra015530	Symbols: PSBW | PSBW (PHOTOSYSTEM II REACTION CENTER W) | chr2:13019028-13020194 REVERSE	0.513626		1.2	PS.photorespiration	1.42763					1.83954	3.57895
1.1.1.2	PS.lightreaction.photosystem II.PSII polypeptide subunits	bo4g053930	'Symbols: PSBP-1, OEE2, PSII-P, OE23 | PSBP-1 (PHOTOSYSTEM II SUBUNIT P-1); poly(U) binding | chr1:2047825-2049418 FORWARD'	0.504964		1.3.13	PS.calvin cycle.rubisco interacting	1.41909					1.64838	3.13481
1.1.1.2	PS.lightreaction.photosystem II.PSII polypeptide subunits	bra018907	photosystem II 5 kD protein | chr1:19052023-19052582 REVERSE	0.495273		1.3.13	PS.calvin cycle.rubisco interacting	1.40959					1.58293	2.99578
1.1.1.2	PS.lightreaction.photosystem II.PSII polypeptide subunits	bra026854	oxygen evolving enhancer 3 (PsbQ) family protein | chr1:4839853-4840751 FORWARD	0.486669				1.40121
1.1.1.2	PS.lightreaction.photosystem II.PSII polypeptide subunits	bo5g105000	Symbols: PSBTN | PSBTN (photosystem II subunit T) | chr3:7376635-7377186 REVERSE	0.479039				1.39381
1.1.1.2	PS.lightreaction.photosystem II.PSII polypeptide subunits	bo5g155140	oxygen evolving enhancer 3 (PsbQ) family protein | chr3:168435-169618 FORWARD	0.475659				1.39055
1.1.1.2	PS.lightreaction.photosystem II.PSII polypeptide subunits	bo8g106990	oxygen evolving enhancer 3 (PsbQ) family protein | chr1:4839853-4840751 FORWARD	0.408338				1.32716
1.1.1.2	PS.lightreaction.photosystem II.PSII polypeptide subunits	bo4g026340	Symbols: PPL2 | PPL2 (PsbP-like protein 2); calcium ion binding | chr2:16476216-16477843 FORWARD	0.406919				1.32585
1.1.1.2	PS.lightreaction.photosystem II.PSII polypeptide subunits	bra040517	oxygen evolving enhancer 3 (PsbQ) family protein | chr3:168435-169618 FORWARD	0.365201				1.28806
1.1.1.2	PS.lightreaction.photosystem II.PSII polypeptide subunits	bra039759	calcium ion binding | chr2:424110-425713 REVERSE	0.295441				1.22726
1.1.1.3	PS.lightreaction.photosystem II.biogenesis	bo7g097900	Symbols: HCF136 | HCF136; protein binding | chr5:7778121-7780628 FORWARD	0.631381				1.54905
1.1.1.3	PS.lightreaction.photosystem II.biogenesis	bra013018	Symbols: HCF136 | HCF136; protein binding | chr5:7778121-7780628 FORWARD	0.612114				1.5285
1.1.2.1	PS.lightreaction.photosystem I.LHC-I	bo6g049130	Symbols: LHCA2 | LHCA2; chlorophyll binding | chr3:22745653-22747282 FORWARD	0.730983				1.65977
1.1.2.1	PS.lightreaction.photosystem I.LHC-I	bo6g058490	Symbols: LHCA1 | LHCA1; chlorophyll binding | chr3:20339504-20341103 REVERSE	0.683387				1.60591
1.1.2.1	PS.lightreaction.photosystem I.LHC-I	bo4g101180	Symbols: LHCA2 | LHCA2; chlorophyll binding | chr3:22745653-22747282 FORWARD	0.676297				1.59803
1.1.2.1	PS.lightreaction.photosystem I.LHC-I	bra031427	Symbols: LHCA3 | LHCA3; chlorophyll binding | chr1:22700010-22701383 FORWARD	0.634384				1.55227
1.1.2.1	PS.lightreaction.photosystem I.LHC-I	bra003451	Symbols: LHCA2 | LHCA2; chlorophyll binding | chr3:22745653-22747282 FORWARD	0.634222				1.5521
1.1.2.1	PS.lightreaction.photosystem I.LHC-I	bo1g098190	Symbols: LHCA3 | LHCA3; chlorophyll binding | chr1:22700010-22701383 FORWARD	0.600121				1.51584
1.1.2.1	PS.lightreaction.photosystem I.LHC-I	bo3g134510	'Symbols: LHCA4, CAB4 | LHCA4 (LIGHT-HARVESTING CHLOROPHYLL-PROTEIN COMPLEX I SUBUNIT A4); chlorophyll binding | chr3:17493372-17495033 REVERSE'	0.527778				1.44171
1.1.2.2	PS.lightreaction.photosystem I.PSI polypeptide subunits	bo6g075430	Symbols: PSAG | PSAG (PHOTOSYSTEM I SUBUNIT G) | chr1:20802670-20803449 REVERSE	0.740315				1.67054
1.1.2.2	PS.lightreaction.photosystem I.PSI polypeptide subunits	bo3g185460	Symbols: PSAG | PSAG (PHOTOSYSTEM I SUBUNIT G) | chr1:20802670-20803449 REVERSE	0.712557				1.63871
1.1.2.2	PS.lightreaction.photosystem I.PSI polypeptide subunits	bra040482	'Symbols: PTAC8, TMP14, PSAP, PSI-P | PSI-P (PHOTOSYSTEM I P SUBUNIT); DNA binding | chr2:19243589-19245141 FORWARD'	0.704174				1.62921
1.1.2.2	PS.lightreaction.photosystem I.PSI polypeptide subunits	bo1g017150	Symbols: PSAE-1 | PSAE-1 (PSA E1 KNOCKOUT); catalytic | chr4:14202758-14203961 REVERSE	0.660784				1.58094
1.1.2.2	PS.lightreaction.photosystem I.PSI polypeptide subunits	bra030843	Symbols: PSAG | PSAG (PHOTOSYSTEM I SUBUNIT G) | chr1:20802670-20803449 REVERSE	0.64228				1.56079
1.1.2.2	PS.lightreaction.photosystem I.PSI polypeptide subunits	bra030722	Symbols: PSAO | PSAO (photosystem I subunit O) | chr1:2640813-2641828 REVERSE	0.633386				1.5512
1.1.2.2	PS.lightreaction.photosystem I.PSI polypeptide subunits	bo8g112500	Symbols: PSAO | PSAO (photosystem I subunit O) | chr1:2640813-2641828 REVERSE	0.600465				1.51621
1.1.2.2	PS.lightreaction.photosystem I.PSI polypeptide subunits	bo5g065930	Symbols: PSAF | PSAF (photosystem I subunit F) | chr1:11214824-11216037 REVERSE	0.587945				1.5031
1.1.2.2	PS.lightreaction.photosystem I.PSI polypeptide subunits	bra018629	Symbols: PSAO | PSAO (photosystem I subunit O) | chr1:2640813-2641828 REVERSE	0.574925				1.4896
1.1.2.2	PS.lightreaction.photosystem I.PSI polypeptide subunits	bra032672	Symbols: PSAL | PSAL (photosystem I subunit L) | chr4:7521322-7522670 FORWARD	0.574148				1.4888
1.1.2.2	PS.lightreaction.photosystem I.PSI polypeptide subunits	bra037761	Symbols: PSAN | PSAN; calmodulin binding | chr5:25628588-25629615 REVERSE	0.537961				1.45192
1.1.2.2	PS.lightreaction.photosystem I.PSI polypeptide subunits	bo3g148990	Symbols: PSAK | PSAK (photosystem I subunit K) | chr1:10722197-10723247 FORWARD	0.526495				1.44043
1.1.2.2	PS.lightreaction.photosystem I.PSI polypeptide subunits	bo6g092050	Symbols: PSAG | PSAG (PHOTOSYSTEM I SUBUNIT G) | chr1:20802670-20803449 REVERSE	0.500907				1.4151
1.1.2.2	PS.lightreaction.photosystem I.PSI polypeptide subunits	bra038011	Symbols: PSAG | PSAG (PHOTOSYSTEM I SUBUNIT G) | chr1:20802670-20803449 REVERSE	0.478986				1.39376
1.1.2.2	PS.lightreaction.photosystem I.PSI polypeptide subunits	bo7g040990	Symbols: PSAF | PSAF (photosystem I subunit F) | chr1:11214824-11216037 REVERSE	0.466822				1.38206
1.1.2.2	PS.lightreaction.photosystem I.PSI polypeptide subunits	bo3g102750	Symbols: PSAN | PSAN; calmodulin binding | chr5:25628588-25629615 REVERSE	0.403621				1.32282
1.1.3	PS.lightreaction.cytochrome b6/f	bra039488	'Symbols: CCB3 | CCB3 (COFACTOR ASSEMBLY, COMPLEX C (B6F),) | chr5:14198587-14199243 REVERSE'	0.531824				1.44576
1.1.3	PS.lightreaction.cytochrome b6/f	bra034200	'Symbols: PETC, PGR1 | PETC (PHOTOSYNTHETIC ELECTRON TRANSFER C); electron transporter, transferring electrons from cytochrome b6/f complex of photosystem II | chr4:1440146-1441863 FORWARD'	0.460678				1.37619
1.1.3	PS.lightreaction.cytochrome b6/f	bo9g006480	'Symbols: PETC, PGR1 | PETC (PHOTOSYNTHETIC ELECTRON TRANSFER C); electron transporter, transferring electrons from cytochrome b6/f complex of photosystem II | chr4:1440146-1441863 FORWARD'	0.444035				1.3604
1.1.4	PS.lightreaction.ATP synthase	bra021688	ATP synthase protein I -related | chr2:13208906-13211085 REVERSE	0.557513				1.47173
1.1.40	PS.lightreaction.cyclic electron flow-chlororespiration	bo1g027150	'Symbols: IM, IM1 | IM (IMMUTANS); alternative oxidase | chr4:11769754-11772516 REVERSE'	1.54851				2.92516
1.1.40	PS.lightreaction.cyclic electron flow-chlororespiration	bo3g068050	Symbols: PIFI | PIFI (post-illumination chlorophyll fluorescence increase) | chr3:5356638-5358500 REVERSE	0.723669				1.65138
1.1.40	PS.lightreaction.cyclic electron flow-chlororespiration	bra033642	Symbols: NDF2 | NDF2 (NDH-DEPENDENT CYCLIC ELECTRON FLOW 1); carbohydrate binding / catalytic | chr1:24057439-24059561 FORWARD	0.558715				1.47296
1.1.40	PS.lightreaction.cyclic electron flow-chlororespiration	bra013173	Symbols: PGR5 | PGR5 (proton gradient regulation 5); electron carrier | chr2:2081009-2081858 REVERSE	0.519032				1.43299
1.1.5.1	PS.lightreaction.other electron carrier (ox/red).plastocyanin	bo6g006700	Symbols: PETE1 | PETE1 (PLASTOCYANIN 1); copper ion binding / electron carrier | chr1:28553987-28554768 REVERSE	2.00215				4.00596
1.1.5.2	PS.lightreaction.other electron carrier (ox/red).ferredoxin	bra027109	'Symbols: FED A, ATFD2 | FED A; 2 iron, 2 sulfur cluster binding / electron carrier/ iron-sulfur cluster binding | chr1:22444520-22445161 FORWARD'	0.626324				1.54363
1.1.5.2	PS.lightreaction.other electron carrier (ox/red).ferredoxin	bo9g043420	'Symbols: FED A, ATFD2 | FED A; 2 iron, 2 sulfur cluster binding / electron carrier/ iron-sulfur cluster binding | chr1:22444520-22445161 FORWARD'	0.587183				1.50231
1.1.5.2	PS.lightreaction.other electron carrier (ox/red).ferredoxin	bo1g094460	'Symbols: FED A, ATFD2 | FED A; 2 iron, 2 sulfur cluster binding / electron carrier/ iron-sulfur cluster binding | chr1:22444520-22445161 FORWARD'	0.503794				1.41794
1.1.5.2	PS.lightreaction.other electron carrier (ox/red).ferredoxin	bra027180	Symbols: NDF4 | NDF4 (NDH-DEPENDENT CYCLIC ELECTRON FLOW 1); electron carrier/ iron-sulfur cluster binding | chr3:5506931-5508414 REVERSE	0.430045				1.34728
1.1.5.2	PS.lightreaction.other electron carrier (ox/red).ferredoxin	bra021172	Symbols: NDF4 | NDF4 (NDH-DEPENDENT CYCLIC ELECTRON FLOW 1); electron carrier/ iron-sulfur cluster binding | chr3:5506931-5508414 REVERSE	0.128139				1.09288
1.1.6	PS.lightreaction.NADH DH	bo3g018860	Encodes subunit NDH-N of NAD(P)H:plastoquinone dehydrogenase complex (Ndh complex) present in the thylakoid membrane of chloroplasts. This subunit is thought to be required for Ndh complex assembly. | chr5:23560876-23561944 REVERSE	0.629118				1.54662
1.1.6	PS.lightreaction.NADH DH	bra015886	Symbols: NDH-O | NDH-O (NAD(P)H:plastoquinone dehydrogenase complex subunit O) | chr1:28129858-28131077 REVERSE	0.514001				1.42801
1.1.6	PS.lightreaction.NADH DH	bo6g007770	Symbols: NDH-O | NDH-O (NAD(P)H:plastoquinone dehydrogenase complex subunit O) | chr1:28129858-28131077 REVERSE	0.506296				1.4204
1.1.6	PS.lightreaction.NADH DH	bra016189	Symbols: CRR23 | CRR23 ((chlororespiratory reduction 23) | chr1:26687230-26688384 FORWARD	0.471239				1.3863
1.2.3	PS.photorespiration.aminotransferases peroxisomal	bo3g087080	'Symbols: AGT, AGT1 | AGT (ALANINE:GLYOXYLATE AMINOTRANSFERASE); alanine-glyoxylate transaminase/ serine-glyoxylate transaminase/ serine-pyruvate transaminase | chr2:5539240-5541358 REVERSE'	0.443756				1.36014
1.2.3	PS.photorespiration.aminotransferases peroxisomal	bra013148	'Symbols: AGT, AGT1 | AGT (ALANINE:GLYOXYLATE AMINOTRANSFERASE); alanine-glyoxylate transaminase/ serine-glyoxylate transaminase/ serine-pyruvate transaminase | chr2:5539240-5541358 REVERSE'	0.393673				1.31373
1.2.4.1	PS.photorespiration.glycine cleavage.P subunit	bra011405	Symbols: AtGLDP1 | AtGLDP1 (Arabidopsis thaliana glycine decarboxylase P-protein 1); catalytic/ glycine dehydrogenase (decarboxylating)/ pyridoxal phosphate binding | chr4:15926670-15931332 REVERSE	0.678509				1.60048
1.2.4.2	PS.photorespiration.glycine cleavage.T subunit	bo8g108620	'aminomethyltransferase, putative | chr1:4001280-4003442 FORWARD'	0.494328				1.40866
1.2.4.4	PS.photorespiration.glycine cleavage.H protein	bra005347	'glycine cleavage system H protein, mitochondrial, putative | chr1:11739304-11740361 REVERSE'	-1000				9.33264e-302
1.2.5	PS.photorespiration.serine hydroxymethyltransferase	bo3g172380	Symbols: SHM3 | SHM3 (SERINE HYDROXYMETHYLTRANSFERASE 3); catalytic/ glycine hydroxymethyltransferase/ pyridoxal phosphate binding | chr4:15689464-15692857 REVERSE	0.609468				1.5257
1.2.6	PS.photorespiration.hydroxypyruvate reductase	bra004275	Symbols: HPR | HPR; glycerate dehydrogenase/ poly(U) binding | chr1:25493218-25495988 FORWARD	0.409537				1.32826
1.2.6	PS.photorespiration.hydroxypyruvate reductase	bra004055	Symbols: HPR | HPR; glycerate dehydrogenase/ poly(U) binding | chr1:25493218-25495988 FORWARD	0.383317				1.30434
1.2.7	PS.photorespiration.glycerate kinase	bo2g096020	phosphoribulokinase/uridine kinase-related | chr1:30217219-30220004 FORWARD	0.537171				1.45112
1.2.7	PS.photorespiration.glycerate kinase	bo6g001230	phosphoribulokinase/uridine kinase-related | chr1:30217219-30220004 FORWARD	0.510669				1.42471
1.3.13	PS.calvin cycle.rubisco interacting	bra030858	'Symbols: CPN60B, LEN1 | CPN60B (CHAPERONIN 60 BETA); ATP binding / protein binding | chr1:20715563-20719165 REVERSE'	0.75155				1.6836
1.3.13	PS.calvin cycle.rubisco interacting	bo4g025930	'Symbols: RCA | RCA (RUBISCO ACTIVASE); ADP binding / ATP binding / enzyme regulator/ ribulose-1,5-bisphosphate carboxylase/oxygenase activator | chr2:16570746-16573548 REVERSE'	0.528737				1.44267
1.3.13	PS.calvin cycle.rubisco interacting	bra017055	'Symbols: RCA | RCA (RUBISCO ACTIVASE); ADP binding / ATP binding / enzyme regulator/ ribulose-1,5-bisphosphate carboxylase/oxygenase activator | chr2:16570746-16573548 REVERSE'	0.492399				1.40678
1.3.13	PS.calvin cycle.rubisco interacting	bra016017	'ribulose bisphosphate carboxylase/oxygenase activase, putative / RuBisCO activase, putative | chr1:27494121-27496878 REVERSE'	0.432531				1.3496
1.3.13	PS.calvin cycle.rubisco interacting	bo4g188460	'Symbols: RCA | RCA (RUBISCO ACTIVASE); ADP binding / ATP binding / enzyme regulator/ ribulose-1,5-bisphosphate carboxylase/oxygenase activator | chr2:16570746-16573548 REVERSE'	0.394427				1.31442
1.3.13	PS.calvin cycle.rubisco interacting	bo3g034420	'Symbols: RCA | RCA (RUBISCO ACTIVASE); ADP binding / ATP binding / enzyme regulator/ ribulose-1,5-bisphosphate carboxylase/oxygenase activator | chr2:16570746-16573548 REVERSE'	0.376095				1.29782
1.3.13	PS.calvin cycle.rubisco interacting	bra000144	'Symbols: RCA | RCA (RUBISCO ACTIVASE); ADP binding / ATP binding / enzyme regulator/ ribulose-1,5-bisphosphate carboxylase/oxygenase activator | chr2:16570746-16573548 REVERSE'	0.305169				1.23556
1.3.2	PS.calvin cycle.rubisco small subunit	bo4g137200	ribulose bisphosphate carboxylase small chain 1B / RuBisCO small subunit 1B (RBCS-1B) (ATS1B) | chr5:15384117-15385247 REVERSE	0.419091				1.33708
1.3.3	PS.calvin cycle.phosphoglycerate kinase	bo1g138960	Symbols: PGK1 | PGK1 (PHOSPHOGLYCERATE KINASE 1); phosphoglycerate kinase | chr3:4060971-4063306 REVERSE	0.521641				1.43559
1.3.4	PS.calvin cycle.GAP	bra034927	Symbols: GAPB | GAPB (GLYCERALDEHYDE-3-PHOSPHATE DEHYDROGENASE B SUBUNIT); glyceraldehyde-3-phosphate dehydrogenase (NADP+)/ glyceraldehyde-3-phosphate dehydrogenase | chr1:16127381-16129843 FORWARD	0.454292				1.37011
1.3.4	PS.calvin cycle.GAP	bo8g024290	Symbols: GAPB | GAPB (GLYCERALDEHYDE-3-PHOSPHATE DEHYDROGENASE B SUBUNIT); glyceraldehyde-3-phosphate dehydrogenase (NADP+)/ glyceraldehyde-3-phosphate dehydrogenase | chr1:16127381-16129843 FORWARD	0.404342				1.32349
1.3.5	PS.calvin cycle.TPI	bo4g145780	Symbols: TIM | TIM (TRIOSEPHOSPHATE ISOMERASE); catalytic/ triose-phosphate isomerase | chr2:9070754-9073233 REVERSE	0.736156				1.66573
1.3.5	PS.calvin cycle.TPI	bra030316	Symbols: TIM | TIM (TRIOSEPHOSPHATE ISOMERASE); catalytic/ triose-phosphate isomerase | chr2:9070754-9073233 REVERSE	0.712402				1.63853
1.3.6	PS.calvin cycle.aldolase	bo3g149690	'fructose-bisphosphate aldolase, putative | chr4:18163496-18165762 REVERSE'	0.475813				1.3907
1.3.6	PS.calvin cycle.aldolase	bo4g145900	'fructose-bisphosphate aldolase, putative | chr2:9128151-9130240 REVERSE'	0.424689				1.34228
Category 1: Genes unique to the K-5-8 line
				Fold Expression relative to Westar
Bin Code	Bin Name	Gene ID	Description	(log2>0)	Value			Value
1.2	PS.photorespiration	bo7g097960	'formyltetrahydrofolate deformylase, putative | chr5:19241703-19243988 FORWARD'	2.61262	6.11613			6.11613
1.2	PS.photorespiration	bo7g077580	'formyltetrahydrofolate deformylase, putative | chr5:19241703-19243988 FORWARD'	1.64531	3.12814			3.12814
1.2	PS.photorespiration	bra026247	'formyltetrahydrofolate deformylase/ hydroxymethyl-, formyl- and related transferase/ methyltransferase | chr4:9703547-9705468 REVERSE'	1.59621	3.02349			3.02349
1.1.1.1	PS.lightreaction.photosystem II.LHC-II	bra008265	chlorophyll A-B binding family protein | chr1:28729132-28730825 FORWARD	1.633	3.10157			3.10157
1.1.1.1	PS.lightreaction.photosystem II.LHC-II	bo2g001220	chlorophyll A-B binding protein CP29 (LHCB4) | chr5:208937-210445 FORWARD	1.56881	2.96659			2.96659
1.1.1.1	PS.lightreaction.photosystem II.LHC-II	bra016650	'Symbols: LHCB6, CP24 | LHCB6 (LIGHT HARVESTING COMPLEX PSII SUBUNIT 6); chlorophyll binding | chr1:5446462-5447859 REVERSE'	1.56534	2.95948			2.95948
1.1.1.1	PS.lightreaction.photosystem II.LHC-II	bra029732	Symbols: LHCB4.2 | LHCB4.2 (light harvesting complex PSII); chlorophyll binding | chr3:2717675-2718883 FORWARD	1.42792	2.69059			2.69059
1.1.1.2	PS.lightreaction.photosystem II.PSII polypeptide subunits	bo26096s010	'Symbols: PSBQ, PSBQA, PSBQ-1 | oxygen-evolving enhancer protein 3, chloroplast, putative (PSBQ1) (PSBQ) | chr4:11334402-11335773 FORWARD'	2.57482	5.95795			5.95795
1.1.1.2	PS.lightreaction.photosystem II.PSII polypeptide subunits	bo8g002520	photosystem II family protein | chr1:898876-899655 FORWARD	2.15634	4.45781			4.45781
1.1.1.2	PS.lightreaction.photosystem II.PSII polypeptide subunits	bo3g076320	Symbols: PSBTN | PSBTN (photosystem II subunit T) | chr3:7376635-7377186 REVERSE	2.09562	4.2741			4.2741
1.1.1.2	PS.lightreaction.photosystem II.PSII polypeptide subunits	bo4g173260	Symbols: PSBW | PSBW (PHOTOSYSTEM II REACTION CENTER W) | chr2:13019028-13020194 REVERSE	1.7963	3.47329			3.47329
1.1.1.2	PS.lightreaction.photosystem II.PSII polypeptide subunits	bra001809	Symbols: PSBTN | PSBTN (photosystem II subunit T) | chr3:7376635-7377186 REVERSE	1.67375	3.19042			3.19042
1.1.1.2	PS.lightreaction.photosystem II.PSII polypeptide subunits	bra003624	Symbols: PSBR | PSBR (photosystem II subunit R) | chr1:29736016-29737009 FORWARD	1.65033	3.13906			3.13906
1.1.1.2	PS.lightreaction.photosystem II.PSII polypeptide subunits	bo4g056290	Symbols: PSBW | PSBW (PHOTOSYSTEM II REACTION CENTER W) | chr2:13019028-13020194 REVERSE	1.60392	3.03967			3.03967
1.1.1.2	PS.lightreaction.photosystem II.PSII polypeptide subunits	bra033412	photosystem II family protein | chr1:898876-899655 FORWARD	1.54891	2.92595			2.92595
1.1.1.2	PS.lightreaction.photosystem II.PSII polypeptide subunits	bo6g004310	Symbols: PSBR | PSBR (photosystem II subunit R) | chr1:29736016-29737009 FORWARD	1.46812	2.76661			2.76661
1.1.1.2	PS.lightreaction.photosystem II.PSII polypeptide subunits	bo3g023650	Symbols: LPA2 | LPA2 (low psii accumulation2) | chr5:20936426-20937413 FORWARD	1.44309	2.71903			2.71903
1.1.2.1	PS.lightreaction.photosystem I.LHC-I	bra038584	Symbols: LHCA3 | LHCA3; chlorophyll binding | chr1:22700010-22701383 FORWARD	1.63446	3.10471			3.10471
1.1.2.2	PS.lightreaction.photosystem I.PSI polypeptide subunits	bo8g054500	Symbols: PSAE-1 | PSAE-1 (PSA E1 KNOCKOUT); catalytic | chr4:14202758-14203961 REVERSE	2.20222	4.60186			4.60186
1.1.2.2	PS.lightreaction.photosystem I.PSI polypeptide subunits	bra036240	Symbols: PSAD-1 | PSAD-1 (photosystem I subunit D-1) | chr4:1229111-1229945 REVERSE	1.81365	3.51531			3.51531
1.1.2.2	PS.lightreaction.photosystem I.PSI polypeptide subunits	bra010350	Symbols: PSAE-1 | PSAE-1 (PSA E1 KNOCKOUT); catalytic | chr4:14202758-14203961 REVERSE	1.70348	3.25685			3.25685
1.1.2.2	PS.lightreaction.photosystem I.PSI polypeptide subunits	bra010774	Symbols: PSAK | PSAK (photosystem I subunit K) | chr1:10722197-10723247 FORWARD	1.47914	2.78782			2.78782
1.1.2.2	PS.lightreaction.photosystem I.PSI polypeptide subunits	bra011057	Symbols: PSAE-1 | PSAE-1 (PSA E1 KNOCKOUT); catalytic | chr4:14202758-14203961 REVERSE	1.40403	2.6464			2.6464
1.1.2.2	PS.lightreaction.photosystem I.PSI polypeptide subunits	bra032384	Symbols: PSAK | PSAK (photosystem I subunit K) | chr1:10722197-10723247 FORWARD	1.39444	2.62887			2.62887
1.1.30	PS.lightreaction.state transition	bo9g003540	ATP binding / kinase/ protein kinase/ protein serine/threonine kinase/ protein tyrosine kinase | chr4:550420-552941 FORWARD	2.34439	5.07845			5.07845
1.1.30	PS.lightreaction.state transition	bra037362	ATP binding / kinase/ protein kinase/ protein serine/threonine kinase/ protein tyrosine kinase | chr4:550420-552941 FORWARD	2.24616	4.74417			4.74417
1.1.30	PS.lightreaction.state transition	bo6g018540	Symbols: STN7 | STN7 (Stt7 homolog STN7); kinase/ protein kinase | chr1:25872445-25875550 REVERSE	1.36864	2.58227			2.58227
1.1.30	PS.lightreaction.state transition	bra004340	Symbols: STN7 | STN7 (Stt7 homolog STN7); kinase/ protein kinase | chr1:25872445-25875550 REVERSE	1.29625	2.45589			2.45589
1.1.4.7	PS.lightreaction.ATP synthase.delta chain	bra008543	ATP synthase delta chain-related | chr4:381788-382643 FORWARD	1.62918	3.09336			3.09336
1.1.4.7	PS.lightreaction.ATP synthase.delta chain	bo2g099060	ATP synthase delta chain-related | chr4:381788-382643 FORWARD	1.46893	2.76816			2.76816
1.1.4.9	PS.lightreaction.ATP synthase.subunit B_ (ATPX)	bo1g010620	ATP synthase family | chr4:15573636-15574737 REVERSE	1.41552	2.66756			2.66756
1.1.4.9	PS.lightreaction.ATP synthase.subunit B_ (ATPX)	bra011329	ATP synthase family | chr4:15573636-15574737 REVERSE	1.35655	2.56071			2.56071
1.1.5.1	PS.lightreaction.other electron carrier (ox/red).plastocyanin	bra016470	'Symbols: DRT112, PETE2 | DRT112; copper ion binding / electron carrier | chr1:7042429-7043363 REVERSE'	1.48709	2.80323			2.80323
1.1.5.1	PS.lightreaction.other electron carrier (ox/red).plastocyanin	bra012226	'Symbols: DRT112, PETE2 | DRT112; copper ion binding / electron carrier | chr1:7042429-7043363 REVERSE'	0.538625	1.45259			1.45259
1.1.6	PS.lightreaction.NADH DH	bra011795	unknown protein | chr4:17828433-17830465 REVERSE	0.513351	1.42736			1.42736
1.2.3	PS.photorespiration.aminotransferases peroxisomal	bra016202	'Symbols: AOAT2, GGT2 | AOAT2 (ALANINE-2-OXOGLUTARATE AMINOTRANSFERASE 2); L-alanine:2-oxoglutarate aminotransferase/ glycine:2-oxoglutarate aminotransferase | chr1:26612719-26616069 FORWARD'	0.549924	1.46401			1.46401
1.3.10	PS.calvin cycle.Rib5P Isomerase	bra040120	ribose 5-phosphate isomerase-related | chr3:1313316-1315243 FORWARD	1.72943	3.31598			3.31598
1.3.13	PS.calvin cycle.rubisco interacting	bo1g050800	'Symbols: RCA | RCA (RUBISCO ACTIVASE); ADP binding / ATP binding / enzyme regulator/ ribulose-1,5-bisphosphate carboxylase/oxygenase activator | chr2:16570746-16573548 REVERSE'	2.88308	7.37724			7.37724
1.3.13	PS.calvin cycle.rubisco interacting	bo1g123730	'Symbols: RCA | RCA (RUBISCO ACTIVASE); ADP binding / ATP binding / enzyme regulator/ ribulose-1,5-bisphosphate carboxylase/oxygenase activator | chr2:16570746-16573548 REVERSE'	2.87251	7.32341			7.32341
1.3.13	PS.calvin cycle.rubisco interacting	bo3g040350	'Symbols: CPN60A, CH-CPN60A, SLP | CPN60A (CHAPERONIN-60ALPHA); ATP binding / protein binding | chr2:11926449-11929389 FORWARD'	0.668049	1.58892			1.58892
1.3.13	PS.calvin cycle.rubisco interacting	bo4g164970	'Symbols: CPN60A, CH-CPN60A, SLP | CPN60A (CHAPERONIN-60ALPHA); ATP binding / protein binding | chr2:11926449-11929389 FORWARD'	0.650782	1.57002			1.57002
1.3.13	PS.calvin cycle.rubisco interacting	bo04491s010	'Symbols: CPN60A, CH-CPN60A, SLP | CPN60A (CHAPERONIN-60ALPHA); ATP binding / protein binding | chr2:11926449-11929389 FORWARD'	0.587723	1.50287			1.50287
1.3.13	PS.calvin cycle.rubisco interacting	bo3g040370	'Symbols: CPN60A, CH-CPN60A, SLP | CPN60A (CHAPERONIN-60ALPHA); ATP binding / protein binding | chr2:11926449-11929389 FORWARD'	0.551935	1.46605			1.46605
1.3.5	PS.calvin cycle.TPI	bra031167	Symbols: TIM | TIM (TRIOSEPHOSPHATE ISOMERASE); catalytic/ triose-phosphate isomerase | chr2:9070754-9073233 REVERSE	0.693269	1.61694			1.61694
1.3.6	PS.calvin cycle.aldolase	bra010717	'fructose-bisphosphate aldolase, putative | chr4:18163496-18165762 REVERSE'	1.83954	3.57895			3.57895
1.3.6	PS.calvin cycle.aldolase	bo7g119470	'fructose-bisphosphate aldolase, putative | chr4:18163496-18165762 REVERSE'	1.64838	3.13481			3.13481
1.3.6	PS.calvin cycle.aldolase	bo1g002260	'fructose-bisphosphate aldolase, putative | chr4:18163496-18165762 REVERSE'	1.58293	2.99578			2.99578

## Sheet: 2 Major Carbohydrates
Supplementary Table Bin 2. Major carbohydrate genes.
Category 2: Genes common to the AtGL3 line and the K-5-8 line
Bin Code	Bin Name	Gene ID	Description	Fold Expression (log2>0) relative to WestarFold Expression (log2>0) relative to Westar		Fold Expression relative to Westar
				AtGL3+line	L-5-8 line	AtGL3 line	K-5-8 line
2.1.1.1	major CHO metabolism.synthesis.sucrose.SPS	bo2g020760	'Symbols: ATSPS1F | ATSPS1F (sucrose phosphate synthase 1F); sucrose-phosphate synthase/ transferase, transferring glycosyl groups | chr5:6844714-6850154 REVERSE'	1.80742	2.10481	3.50016	4.3014
2.1.1.1	major CHO metabolism.synthesis.sucrose.SPS	bo2g110580	'Symbols: ATSPS4F | ATSPS4F; sucrose-phosphate synthase/ transferase, transferring glycosyl groups | chr4:6314789-6319936 FORWARD'	0.308062	0.736668	1.23804	1.66632
2.1.1.1	major CHO metabolism.synthesis.sucrose.SPS	bra033195	'Symbols: ATSPS4F | ATSPS4F; sucrose-phosphate synthase/ transferase, transferring glycosyl groups | chr4:6314789-6319936 FORWARD'	0.280185	0.725389	1.21435	1.65335
2.1.1.2	major CHO metabolism.synthesis.sucrose.SPP	bra023033	sucrose-phosphatase 1 (SPP1) | chr2:15053623-15056005 FORWARD	0.624901	0.656215	1.54211	1.57594
2.1.1.3	major CHO metabolism.synthesis.sucrose.FBPase	bo8g023160	'fructose-1,6-bisphosphatase, putative / D-fructose-1,6-bisphosphate 1-phosphohydrolase, putative / FBPase, putative | chr1:16468044-16470500 FORWARD'	0.522531	1.4242	1.43647	2.68365
2.1.2.1	major CHO metabolism.synthesis.starch.AGPase	bo9g153930	'Symbols: ADG2, APL1 | APL1 (ADP GLUCOSE PYROPHOSPHORYLASE LARGE SUBUNIT 1); glucose-1-phosphate adenylyltransferase | chr5:6463824-6466831 REVERSE'	0.506306	0.704535	1.42041	1.62962
2.1.2.1	major CHO metabolism.synthesis.starch.AGPase	bo7g030920	'Symbols: ADG1, APS1 | ADG1 (ADP GLUCOSE PYROPHOSPHORYLASE 1); glucose-1-phosphate adenylyltransferase | chr5:19570240-19572804 FORWARD'	0.501788	0.693076	1.41597	1.61673
2.1.2.1	major CHO metabolism.synthesis.starch.AGPase	bra037495	'Symbols: ADG1, APS1 | ADG1 (ADP GLUCOSE PYROPHOSPHORYLASE 1); glucose-1-phosphate adenylyltransferase | chr5:19570240-19572804 FORWARD'	0.611351	0.588704	1.52769	1.5039
2.1.2.1	major CHO metabolism.synthesis.starch.AGPase	bra015135	'Symbols: ADG1, APS1 | ADG1 (ADP GLUCOSE PYROPHOSPHORYLASE 1); glucose-1-phosphate adenylyltransferase | chr5:19570240-19572804 FORWARD'	0.39334	0.494329	1.31343	1.40867
2.1.2.2	major CHO metabolism.synthesis.starch.starch synthase	bra039138	'Symbols: AtSS2 | AtSS2 (starch synthase 2); transferase, transferring glycosyl groups | chr3:62245-65845 REVERSE'	2.02216	2.15736	4.0619	4.46097
2.1.2.2	major CHO metabolism.synthesis.starch.starch synthase	bo5g156370	'Symbols: AtSS2 | AtSS2 (starch synthase 2); transferase, transferring glycosyl groups | chr3:62245-65845 REVERSE'	2.02426	2.04173	4.06783	4.11739
2.1.2.2	major CHO metabolism.synthesis.starch.starch synthase	bra009747	'Symbols: SSI1, SSI, ATSS1 | SSI1 (SUPPRESSOR OF SALICYLIC ACID INSENSITIVITY 1); starch synthase/ transferase, transferring glycosyl groups | chr5:8266798-8271196 FORWARD'	0.667849	0.730951	1.5887	1.65973
2.1.2.2	major CHO metabolism.synthesis.starch.starch synthase	bo5g086820	'starch synthase, putative | chr1:11920390-11923766 REVERSE'	0.450029	0.696161	1.36607	1.62019
2.1.2.2	major CHO metabolism.synthesis.starch.starch synthase	bra016818	'Symbols: ATSS3 | ATSS3 (starch synthase 3); starch synthase/ transferase, transferring glycosyl groups | chr1:3952511-3957044 FORWARD'	0.545694	0.693211	1.45972	1.61688
2.2.1.1	major CHO metabolism.degradation.sucrose.fructokinase	bra007044	pfkB-type carbohydrate kinase family protein | chr3:20028124-20029986 FORWARD	1.94971	1.80478	3.86296	3.49375
2.2.1.1	major CHO metabolism.degradation.sucrose.fructokinase	bra004365	kinase | chr1:26015877-26018493 FORWARD	1.48244	1.46396	2.79422	2.75865
2.2.1.3.1	major CHO metabolism.degradation.sucrose.invertases.neutral	bo5g143440	'beta-fructofuranosidase, putative / invertase, putative / saccharase, putative / beta-fructosidase, putative | chr3:2012079-2015705 FORWARD'	2.49244	2.53339	5.62731	5.7893
2.2.1.3.1	major CHO metabolism.degradation.sucrose.invertases.neutral	bra024527	'beta-fructofuranosidase, putative / invertase, putative / saccharase, putative / beta-fructosidase, putative | chr1:8013382-8015991 REVERSE'	0.170826	0.396726	1.1257	1.31652
2.2.1.3.1	major CHO metabolism.degradation.sucrose.invertases.neutral	bo5g038740	'beta-fructofuranosidase, putative / invertase, putative / saccharase, putative / beta-fructosidase, putative | chr1:8013382-8015991 REVERSE'	0.303529	0.359612	1.23416	1.28308
2.2.1.3.3	major CHO metabolism.degradation.sucrose.invertases.vacuolar	bra019749	'Symbols: ATBETAFRUCT4, VAC-INV | ATBETAFRUCT4; beta-fructofuranosidase/ hydrolase, hydrolyzing O-glycosyl compounds | chr1:4153652-4157644 FORWARD'	0.371698	0.51055	1.29387	1.42459
2.2.1.3.30	major CHO metabolism.degradation.sucrose.invertases.inhibitors	bo3g068710	invertase inhibitor-related | chr3:5846002-5846589 REVERSE	4.9247	5.72165	30.3726	52.7702
2.2.1.5	major CHO metabolism.degradation.sucrose.Susy	bo9g151470	'Symbols: SUS1, ASUS1, atsus1 | SUS1 (SUCROSE SYNTHASE 1); UDP-glycosyltransferase/ sucrose synthase | chr5:7050226-7054120 REVERSE'	0.648048	0.457653	1.56705	1.37331
2.2.1.5	major CHO metabolism.degradation.sucrose.Susy	bo6g069200	'Symbols: SUS5, ATSUS5 | SUS5; UDP-glycosyltransferase/ sucrose synthase | chr5:14718238-14722913 FORWARD'	0.327482	0.267777	1.25482	1.20395
2.2.1.5	major CHO metabolism.degradation.sucrose.Susy	bo6g010060	'Symbols: SUS6, ATSUS6 | SUS6 (SUCROSE SYNTHASE 6); UDP-glycosyltransferase/ sucrose synthase | chr1:27584479-27588326 REVERSE'	0.362352	0.252376	1.28552	1.19117
2.2.1.5	major CHO metabolism.degradation.sucrose.Susy	bra015995	'Symbols: SUS6, ATSUS6 | SUS6 (SUCROSE SYNTHASE 6); UDP-glycosyltransferase/ sucrose synthase | chr1:27584479-27588326 REVERSE'	0.331353	0.175127	1.25819	1.12906
2.2.2.1.2	major CHO metabolism.degradation.starch.starch cleavage.beta amylase	bra026230	'Symbols: CT-BMY, BAM3, BMY8 | CT-BMY (CHLOROPLAST BETA-AMYLASE); beta-amylase | chr4:9604962-9607334 REVERSE'	1.73568	2.40744	3.33037	5.30534
2.2.2.1.2	major CHO metabolism.degradation.starch.starch cleavage.beta amylase	bra001937	'Symbols: BAM1, BMY7, TR-BAMY | BAM1 (BETA-AMYLASE 1); beta-amylase | chr3:8641569-8644449 FORWARD'	0.739096	1.9645	1.66913	3.90277
2.2.2.1.2	major CHO metabolism.degradation.starch.starch cleavage.beta amylase	bra006472	'Symbols: BMY3, BAM9 | BMY3; beta-amylase/ catalytic/ cation binding | chr5:6225956-6228132 FORWARD'	1.42627	1.73067	2.68751	3.31882
2.2.2.1.2	major CHO metabolism.degradation.starch.starch cleavage.beta amylase	bo4g045870	'Symbols: BMY5, BAM6 | BAM6 (BETA-AMYLASE 6); beta-amylase/ catalytic/ cation binding | chr2:13714547-13716929 REVERSE'	0.377976	0.694789	1.29952	1.61865
2.2.2.1.2	major CHO metabolism.degradation.starch.starch cleavage.beta amylase	bo7g034320	'Symbols: BAM1, BMY7, TR-BAMY | BAM1 (BETA-AMYLASE 1); beta-amylase | chr3:8641569-8644449 FORWARD'	0.508637	0.62076	1.42271	1.53769
2.2.2.10	major CHO metabolism.degradation.starch.laforin like phosphoglucan phosphatase (SEX4)	bo01108s030	'Symbols: ATPTPKIS1, DSP4, SEX4 | SEX4 (STARCH-EXCESS 4); polysaccharide binding / protein tyrosine/serine/threonine phosphatase | chr3:19349652-19353596 REVERSE'	6.81072	7.59086	112.262	192.787
2.2.2.10	major CHO metabolism.degradation.starch.laforin like phosphoglucan phosphatase (SEX4)	bo4g125590	'Symbols: ATPTPKIS1, DSP4, SEX4 | SEX4 (STARCH-EXCESS 4); polysaccharide binding / protein tyrosine/serine/threonine phosphatase | chr3:19349652-19353596 REVERSE'	0.538301	0.458228	1.45226	1.37385
2.2.2.10	major CHO metabolism.degradation.starch.laforin like phosphoglucan phosphatase (SEX4)	bo8g080920	'Symbols: ATPTPKIS1, DSP4, SEX4 | SEX4 (STARCH-EXCESS 4); polysaccharide binding / protein tyrosine/serine/threonine phosphatase | chr3:19349652-19353596 REVERSE'	0.187856	0.260289	1.13907	1.19772
2.2.2.2	major CHO metabolism.degradation.starch.starch phosphorylase	bra025392	'glucan phosphorylase, putative | chr3:11252807-11257814 FORWARD'	0.601924	0.6775	1.51774	1.59937
2.2.2.2	major CHO metabolism.degradation.starch.starch phosphorylase	bo2g148020	'glucan phosphorylase, putative | chr3:11252807-11257814 FORWARD'	0.574268	0.466103	1.48892	1.38137
2.2.2.2	major CHO metabolism.degradation.starch.starch phosphorylase	bo3g134100	'Symbols: ATPHS2, PHS2 | PHS2 (ALPHA-GLUCAN PHOSPHORYLASE 2); phosphorylase/ transferase, transferring glycosyl groups | chr3:17301394-17306446 REVERSE'	0.418003	0.35745	1.33608	1.28116
2.2.2.3	major CHO metabolism.degradation.starch.glucan water dikinase	bo8g109280	'Symbols: SEX1, SOP1, SOP, GWD1, GWD | SEX1 (STARCH EXCESS 1); alpha-glucan, water dikinase | chr1:3581034-3590043 REVERSE'	0.0970997	0.11748	1.06962	1.08484
2.2.2.6	major CHO metabolism.degradation.starch.transporter	bra025037	'Symbols: APE2, TPT | APE2 (ACCLIMATION OF PHOTOSYNTHESIS TO ENVIRONMENT 2); antiporter/ triose-phosphate transmembrane transporter | chr5:18697250-18700656 FORWARD'	0.644759	1.4128	1.56348	2.66253
2.2.2.6	major CHO metabolism.degradation.starch.transporter	bra013970	'Symbols: RCP1, MEX1 | RCP1 (ROOT CAP 1); maltose transmembrane transporter | chr5:5772583-5775345 REVERSE'	0.232212	0.318227	1.17463	1.2468
2.2.2.8	major CHO metabolism.degradation.starch.ISA3	bo3g047020	'Symbols: ATISA3, ISA3 | ISA3 (ISOAMYLASE 3); alpha-amylase/ isoamylase | chr4:5784074-5789002 FORWARD'	0.603628	0.49454	1.51953	1.40887
2.2.2.8	major CHO metabolism.degradation.starch.ISA3	bra000667	'Symbols: ATISA3, ISA3 | ISA3 (ISOAMYLASE 3); alpha-amylase/ isoamylase | chr4:5784074-5789002 FORWARD'	0.580758	0.460988	1.49564	1.37648
Category 2: Genes unique to the AtGL3+ line
				Fold Expression relative to Westar
Bin Code	Bin Name	Gene ID	Description	log2>0	Value
2.1.1.1	major CHO metabolism.synthesis.sucrose.SPS	bo9g152040	'Symbols: ATSPS1F | ATSPS1F (sucrose phosphate synthase 1F); sucrose-phosphate synthase/ transferase, transferring glycosyl groups | chr5:6844714-6850154 REVERSE'	0.525287	1.43922
2.1.2.1	major CHO metabolism.synthesis.starch.AGPase	bra015883	ADP-glucose pyrophosphorylase family protein | chr1:28135361-28138768 REVERSE	1.64885	3.13583
2.1.2.1	major CHO metabolism.synthesis.starch.AGPase	bo2g017800	'Symbols: ADG2, APL1 | APL1 (ADP GLUCOSE PYROPHOSPHORYLASE LARGE SUBUNIT 1); glucose-1-phosphate adenylyltransferase | chr5:6463824-6466831 REVERSE'	0.558879	1.47312
2.1.2.1	major CHO metabolism.synthesis.starch.AGPase	bra023713	'Symbols: ADG2, APL1 | APL1 (ADP GLUCOSE PYROPHOSPHORYLASE LARGE SUBUNIT 1); glucose-1-phosphate adenylyltransferase | chr5:6463824-6466831 REVERSE'	0.477522	1.39235
2.1.2.2	major CHO metabolism.synthesis.starch.starch synthase	bo7g097020	'Symbols: SSI1, SSI, ATSS1 | SSI1 (SUPPRESSOR OF SALICYLIC ACID INSENSITIVITY 1); starch synthase/ transferase, transferring glycosyl groups | chr5:8266798-8271196 FORWARD'	0.72863	1.65707
2.1.2.2	major CHO metabolism.synthesis.starch.starch synthase	bo8g061350	'Symbols: ATSS3 | ATSS3 (starch synthase 3); starch synthase/ transferase, transferring glycosyl groups | chr1:3952511-3957044 FORWARD'	0.673574	1.59502
2.1.2.2	major CHO metabolism.synthesis.starch.starch synthase	bra010189	'starch synthase, putative | chr1:11920390-11923766 REVERSE'	0.516873	1.43085
2.1.2.2	major CHO metabolism.synthesis.starch.starch synthase	bra021487	'Symbols: AtSS2 | AtSS2 (starch synthase 2); transferase, transferring glycosyl groups | chr3:62245-65845 REVERSE'	0.154406	1.11296
2.1.2.3	major CHO metabolism.synthesis.starch.starch branching	bo5g108670	'Symbols: EMB2729, BE1 | alpha-amylase/ catalytic/ cation binding | chr3:7123197-7130436 REVERSE'	2.14742	4.43036
2.1.2.3	major CHO metabolism.synthesis.starch.starch branching	bo9g181850	'Symbols: SBE2.2 | SBE2.2 (starch branching enzyme 2.2); 1,4-alpha-glucan branching enzyme | chr5:931904-937641 FORWARD'	0.720261	1.64748
2.1.2.4	major CHO metabolism.synthesis.starch.debranching	bo5g003740	'Symbols: ATISA2, ISA2, DBE1, BE2 | isoamylase, putative / starch debranching enzyme, putative | chr1:813486-816749 FORWARD'	0.502605	1.41677
2.2.1.1	major CHO metabolism.degradation.sucrose.fructokinase	bra014540	pfkB-type carbohydrate kinase family protein | chr3:21983021-21984598 FORWARD	10.1285	1119.36
2.2.1.3.1	major CHO metabolism.degradation.sucrose.invertases.neutral	bo3g044220	'Symbols: CINV2 | beta-fructofuranosidase, putative / invertase, putative / saccharase, putative / beta-fructosidase, putative | chr4:6021164-6023873 REVERSE'	0.587953	1.50311
2.2.1.3.2	major CHO metabolism.degradation.sucrose.invertases.cell wall	bra021508	'Symbols: ATCWINV1, ATBFRUCT1 | ATBFRUCT1; beta-fructofuranosidase/ hydrolase, hydrolyzing O-glycosyl compounds | chr3:4532911-4535867 REVERSE'	0.421669	1.33948
2.2.1.3.2	major CHO metabolism.degradation.sucrose.invertases.cell wall	bo1g134930	'Symbols: ATCWINV1, ATBFRUCT1 | ATBFRUCT1; beta-fructofuranosidase/ hydrolase, hydrolyzing O-glycosyl compounds | chr3:4532911-4535867 REVERSE'	0.409502	1.32823
2.2.1.3.3	major CHO metabolism.degradation.sucrose.invertases.vacuolar	bra026984	'Symbols: ATBETAFRUCT4, VAC-INV | ATBETAFRUCT4; beta-fructofuranosidase/ hydrolase, hydrolyzing O-glycosyl compounds | chr1:4153652-4157644 FORWARD'	0.628091	1.54552
2.2.1.5	major CHO metabolism.degradation.sucrose.Susy	bo9g005620	'Symbols: SUS3, ATSUS3 | SUS3 (sucrose synthase 3); UDP-glycosyltransferase/ sucrose synthase/ transferase, transferring glycosyl groups | chr4:994927-998967 FORWARD'	3.95438	15.5019
2.2.2.1.1	major CHO metabolism.degradation.starch.starch cleavage.alpha amylase	bo6g006670	'Symbols: ATAMY2, AMY2 | AMY2 (ALPHA-AMYLASE-LIKE 2); alpha-amylase/ calcium ion binding / catalytic/ cation binding | chr1:28561281-28564076 FORWARD'	10.0701	1074.95
2.2.2.3	major CHO metabolism.degradation.starch.glucan water dikinase	bo9g010950	'Symbols: PWD, OK1, ATGWD3 | ATGWD3; carbohydrate kinase/ catalytic/ phosphoglucan, water dikinase | chr5:9261580-9267729 FORWARD'	1.34892	2.54722
2.2.2.6	major CHO metabolism.degradation.starch.transporter	bo2g129790	'Symbols: APE2, TPT | APE2 (ACCLIMATION OF PHOTOSYNTHESIS TO ENVIRONMENT 2); antiporter/ triose-phosphate transmembrane transporter | chr5:18697250-18700656 FORWARD'	0.727591	1.65587
2.2.2.6	major CHO metabolism.degradation.starch.transporter	bra022019	'Symbols: APE2, TPT | APE2 (ACCLIMATION OF PHOTOSYNTHESIS TO ENVIRONMENT 2); antiporter/ triose-phosphate transmembrane transporter | chr5:18697250-18700656 FORWARD'	0.707742	1.63325
2.2.2.6	major CHO metabolism.degradation.starch.transporter	bo3g010880	'Symbols: GLT1, PGLCT | PGLCT (PLASTIDIC GLC TRANSLOCATOR); carbohydrate transmembrane transporter/ sugar:hydrogen symporter | chr5:5272557-5275815 FORWARD'	0.6946	1.61844
2.2.2.6	major CHO metabolism.degradation.starch.transporter	bo7g074030	'Symbols: APE2, TPT | APE2 (ACCLIMATION OF PHOTOSYNTHESIS TO ENVIRONMENT 2); antiporter/ triose-phosphate transmembrane transporter | chr5:18697250-18700656 FORWARD'	0.469746	1.38487
Category 2: Genes unique to the K-5-8 line
				Fold Expression relative to Westar
Bin Code	Bin Name	Gene ID	Description	log2>0	Value
2.1.1.3	major CHO metabolism.synthesis.sucrose.FBPase	bra014005	'fructose-1,6-bisphosphatase, putative / D-fructose-1,6-bisphosphate 1-phosphohydrolase, putative / FBPase, putative | chr1:16468044-16470500 FORWARD'	2.03767	4.10582
2.1.2.1	major CHO metabolism.synthesis.starch.AGPase	bo6g007720	ADP-glucose pyrophosphorylase family protein | chr1:28135361-28138768 REVERSE	1.35523	2.55837
2.1.2.1	major CHO metabolism.synthesis.starch.AGPase	bra033604	Symbols: APL3 | APL3; glucose-1-phosphate adenylyltransferase | chr4:18259609-18263417 FORWARD	0.377219	1.29884
2.1.2.2	major CHO metabolism.synthesis.starch.starch synthase	bo1g157650	'Symbols: AtSS2 | AtSS2 (starch synthase 2); transferase, transferring glycosyl groups | chr3:62245-65845 REVERSE'	2.36111	5.13765
2.2.1.1	major CHO metabolism.degradation.sucrose.fructokinase	bra018248	pfkB-type carbohydrate kinase family protein | chr2:13383423-13386209 REVERSE	2.53553	5.79791
2.2.1.3.1	major CHO metabolism.degradation.sucrose.invertases.neutral	bo5g085060	Symbols: CINV1 | CINV1 (cytosolic invertase 1); beta-fructofuranosidase | chr1:13122204-13125264 REVERSE	2.19796	4.58831
2.2.1.3.1	major CHO metabolism.degradation.sucrose.invertases.neutral	bra034413	Symbols: CINV1 | CINV1 (cytosolic invertase 1); beta-fructofuranosidase | chr1:13122204-13125264 REVERSE	2.16894	4.49694
2.2.1.3.1	major CHO metabolism.degradation.sucrose.invertases.neutral	bra029583	'beta-fructofuranosidase, putative / invertase, putative / saccharase, putative / beta-fructosidase, putative | chr3:2012079-2015705 FORWARD'	1.8942	3.71717
2.2.1.3.2	major CHO metabolism.degradation.sucrose.invertases.cell wall	bo3g029970	'Symbols: AtcwINV4 | AtcwINV4 (Arabidopsis thaliana cell wall invertase 4); hydrolase, hydrolyzing O-glycosyl compounds | chr2:15174730-15177870 REVERSE'	3.49277	11.2572
2.2.1.4	major CHO metabolism.degradation.sucrose.hexokinase	bo9g027950	'Symbols: ATHXK1, GIN2, HXK1 | HXK1 (HEXOKINASE 1); ATP binding / fructokinase/ glucokinase/ hexokinase | chr4:14352037-14355103 REVERSE'	0.564865	1.47925
2.2.1.99	major CHO metabolism.degradation.sucrose.misc	bo1g046470	sucrase-related | chr4:13427411-13429964 REVERSE	1.54215	2.91228
2.2.2.1.2	major CHO metabolism.degradation.starch.starch cleavage.beta amylase	bra035586	'Symbols: BMY6, BAM4 | BAM4 (BETA-AMYLASE 4); beta-amylase/ catalytic/ cation binding | chr5:22551749-22554964 FORWARD'	2.42568	5.37283
2.2.2.1.2	major CHO metabolism.degradation.starch.starch cleavage.beta amylase	bo7g104960	'Symbols: CT-BMY, BAM3, BMY8 | CT-BMY (CHLOROPLAST BETA-AMYLASE); beta-amylase | chr4:9604962-9607334 REVERSE'	2.24314	4.73426
2.2.2.1.2	major CHO metabolism.degradation.starch.starch cleavage.beta amylase	bo3g082110	'Symbols: BAM1, BMY7, TR-BAMY | BAM1 (BETA-AMYLASE 1); beta-amylase | chr3:8641569-8644449 FORWARD'	1.96649	3.90817
2.2.2.1.2	major CHO metabolism.degradation.starch.starch cleavage.beta amylase	bo1g052940	'Symbols: CT-BMY, BAM3, BMY8 | CT-BMY (CHLOROPLAST BETA-AMYLASE); beta-amylase | chr4:9604962-9607334 REVERSE'	1.60809	3.04847
2.2.2.1.2	major CHO metabolism.degradation.starch.starch cleavage.beta amylase	bo3g021390	'Symbols: BMY6, BAM4 | BAM4 (BETA-AMYLASE 4); beta-amylase/ catalytic/ cation binding | chr5:22551749-22554964 FORWARD'	1.58238	2.99464
2.2.2.1.2	major CHO metabolism.degradation.starch.starch cleavage.beta amylase	bo9g154650	'Symbols: BMY3, BAM9 | BMY3; beta-amylase/ catalytic/ cation binding | chr5:6225956-6228132 FORWARD'	1.52832	2.8845
2.2.2.1.2	major CHO metabolism.degradation.starch.starch cleavage.beta amylase	bra012676	'Symbols: CT-BMY, BAM3, BMY8 | CT-BMY (CHLOROPLAST BETA-AMYLASE); beta-amylase | chr4:9604962-9607334 REVERSE'	1.44155	2.71613
2.2.2.1.2	major CHO metabolism.degradation.starch.starch cleavage.beta amylase	bra002178	'Symbols: BMY3, BAM9 | BMY3; beta-amylase/ catalytic/ cation binding | chr5:6225956-6228132 FORWARD'	1.41422	2.66515
2.2.2.3	major CHO metabolism.degradation.starch.glucan water dikinase	bra036577	'Symbols: PWD, OK1, ATGWD3 | ATGWD3; carbohydrate kinase/ catalytic/ phosphoglucan, water dikinase | chr5:9261580-9267729 FORWARD'	0.608537	1.52471
2.2.2.3	major CHO metabolism.degradation.starch.glucan water dikinase	bra018423	'Symbols: SEX1, SOP1, SOP, GWD1, GWD | SEX1 (STARCH EXCESS 1); alpha-glucan, water dikinase | chr1:3581034-3590043 REVERSE'	0.434946	1.35186
2.2.2.4	major CHO metabolism.degradation.starch.D enzyme	bo4g012810	Symbols: DPE2 | DPE2 (DISPROPORTIONATING ENZYME 2); 4-alpha-glucanotransferase/ heteroglycan binding | chr2:17044963-17050947 FORWARD	0.643287	1.56188

## Sheet: 3 Minor Carbohydrates 
Supplementary Table Bin 3. Minor carbohydrate genes.
Category 3: Genes common to the AtGL3 line and the K-5-8 line
Bin Code	Bin Name	Gene ID	Description	Fold Expression (log2>0) relative to Westar		Fold Expression relative to Westar
				AtGL3 line	K-5-8 line	AtGL3 line	K-5-8 line
3.5	minor CHO metabolism.others	bra029134	sugar isomerase (SIS) domain-containing protein | chr5:21201730-21202543 REVERSE	8.533	19.0462	370.415	541365
3.5	minor CHO metabolism.others	bo5g121400	aldose 1-epimerase family protein | chr3:6143519-6145337 REVERSE	1.54769	2.25406	2.92348	4.77022
3.5	minor CHO metabolism.others	bra022264	aldose 1-epimerase family protein | chr3:6143519-6145337 REVERSE	1.9137	2.07142	3.76773	4.203
3.5	minor CHO metabolism.others	bra012079	aldose 1-epimerase family protein | chr5:26553744-26555691 REVERSE	0.61292	0.591992	1.52935	1.50733
3.6	minor CHO metabolism.callose	bra023386	'Symbols: ATGSL12, gsl12 | ATGSL12 (glucan synthase-like 12); 1,3-beta-glucan synthase/ transferase, transferring glycosyl groups | chr5:4110295-4121427 REVERSE'	0.283461	0.403952	1.21711	1.32313
3.6	minor CHO metabolism.callose	bo2g011030	'Symbols: ATGSL12, gsl12 | ATGSL12 (glucan synthase-like 12); 1,3-beta-glucan synthase/ transferase, transferring glycosyl groups | chr5:4110295-4121427 REVERSE'	0.349982	0.38982	1.27454	1.31023
3.6	minor CHO metabolism.callose	bo9g014480	Symbols: PDCB1 | PDCB1 (PLASMODESMATA CALLOSE-BINDING PROTEIN 1); callose binding / polysaccharide binding | chr5:24587213-24589580 REVERSE	0.250491	0.227876	1.18961	1.17111
3.99	minor CHO metabolism.misc	bra035349	'phosphoglycolate phosphatase, putative | chr5:14480935-14483790 REVERSE'	0.428906	0.717134	1.34621	1.64391
3.1.1.2	minor CHO metabolism.raffinose family.galactinol synthases.putative	bo9g008440	'Symbols: GATL10 | GATL10 (Galacturonosyltransferase-like 10); polygalacturonate 4-alpha-galacturonosyltransferase/ transferase, transferring hexosyl groups | chr3:10588947-10590552 REVERSE'	0.460543	0.428417	1.37606	1.34576
3.1.2.2	minor CHO metabolism.raffinose family.raffinose synthases.putative	bo9g152070	'Symbols: DIN10 | DIN10 (DARK INDUCIBLE 10); hydrolase, hydrolyzing O-glycosyl compounds | chr5:6833678-6836788 FORWARD'	0.732491	4.11858	1.6615	17.3706
3.1.2.2	minor CHO metabolism.raffinose family.raffinose synthases.putative	bo8g091940	'Symbols: AtSIP2 | AtSIP2 (Arabidopsis thaliana seed imbibition 2); hydrolase, hydrolyzing O-glycosyl compounds | chr3:21288765-21293158 REVERSE'	0.741282	3.16192	1.67166	8.95018
3.1.2.2	minor CHO metabolism.raffinose family.raffinose synthases.putative	bra030839	'Symbols: AtSIP1 | AtSIP1 (Arabidopsis thaliana seed imbibition 1); hydrolase, hydrolyzing O-glycosyl compounds | chr1:20835366-20838778 REVERSE'	0.614781	1.7463	1.53133	3.35497
3.1.2.1	minor CHO metabolism.raffinose family.raffinose synthases.known	bo4g140140	'Symbols: SIP1 | SIP1 (seed imbibition 1-like); galactinol-sucrose galactosyltransferase/ hydrolase, hydrolyzing O-glycosyl compounds | chr5:16161515-16165357 FORWARD'	0.359146	0.407502	1.28267	1.32639
3.1.1.2	minor CHO metabolism.raffinose family.galactinol synthases.putative	bra039058	'Symbols: GATL10 | GATL10 (Galacturonosyltransferase-like 10); polygalacturonate 4-alpha-galacturonosyltransferase/ transferase, transferring hexosyl groups | chr3:10588947-10590552 REVERSE'	0.308693	0.334266	1.23859	1.26074
3.2.3	minor CHO metabolism.trehalose.potential TPS/TPP	bra016328	'Symbols: ATTPS9, TPS9 | ATTPS9; transferase, transferring glycosyl groups / trehalose-phosphatase | chr1:8432179-8435656 FORWARD'	1.28878	2.78228	2.44321	6.87941
3.2.3	minor CHO metabolism.trehalose.potential TPS/TPP	bo2g068060	'Symbols: ATTPS8, TPS8, ATTPSC | ATTPS8; alpha,alpha-trehalose-phosphate synthase (UDP-forming)/ transferase, transferring glycosyl groups / trehalose-phosphatase | chr1:26471078-26474786 REVERSE'	1.47382	1.73558	2.77756	3.33013
3.2.3	minor CHO metabolism.trehalose.potential TPS/TPP	bra007906	'Symbols: ATTPS8, TPS8, ATTPSC | ATTPS8; alpha,alpha-trehalose-phosphate synthase (UDP-forming)/ transferase, transferring glycosyl groups / trehalose-phosphatase | chr1:26471078-26474786 REVERSE'	1.45173	1.54515	2.73536	2.91835
3.4.2	minor CHO metabolism.myo-inositol.InsP-Kinases	bo9g058660	Symbols: ATIPK1 | ATIPK1 (Inositol-pentakisphosphate 2-kinase 1); inositol pentakisphosphate 2-kinase/ inositol tetrakisphosphate 2-kinase | chr5:17166818-17169459 FORWARD	0.49088	0.673692	1.4053	1.59515
3.4.3	minor CHO metabolism.myo-inositol.InsP Synthases	bo4g149430	'Symbols: ATMIPS2, MIPS2 | MIPS2 (MYO-INOSITOL-1-PHOSTPATE SYNTHASE 2); binding / catalytic/ inositol-3-phosphate synthase | chr2:9451605-9454094 REVERSE'	0.57642	0.549357	1.49114	1.46343
3.4.3	minor CHO metabolism.myo-inositol.InsP Synthases	bo2g009740	'Symbols: ATMIPS3, MIPS3 | MIPS3 (MYO-INOSITOL-1-PHOSTPATE SYNTHASE 3); binding / catalytic/ inositol-3-phosphate synthase | chr5:3187277-3190251 REVERSE'	0.593711	0.485017	1.50912	1.3996
3.2.2	minor CHO metabolism.trehalose.TPP	bo4g149380	catalytic/ trehalose-phosphatase | chr2:9433765-9436544 REVERSE	0.509415	0.402641	1.42347	1.32193
3.4.3	minor CHO metabolism.myo-inositol.InsP Synthases	bra038538	'Symbols: ATMIPS2, MIPS2 | MIPS2 (MYO-INOSITOL-1-PHOSTPATE SYNTHASE 2); binding / catalytic/ inositol-3-phosphate synthase | chr2:9451605-9454094 REVERSE'	0.375679	0.101418	1.29745	1.07283
3.4.4	minor CHO metabolism.myo-inositol.myo inositol oxygenases	bo7g110790	Symbols: MIOX4 | MIOX4; inositol oxygenase | chr4:13297698-13300387 FORWARD	0.667009	5.14086	1.58778	35.282
3.4.4	minor CHO metabolism.myo-inositol.myo inositol oxygenases	bra039021	Symbols: MIOX2 | MIOX2 (MYO-INOSITOL OXYGENASE 2); inositol oxygenase | chr2:8530896-8533508 REVERSE	0.602654	2.32273	1.51851	5.0028
3.4.4	minor CHO metabolism.myo-inositol.myo inositol oxygenases	bo7g005440	Symbols: MIOX2 | MIOX2 (MYO-INOSITOL OXYGENASE 2); inositol oxygenase | chr2:8530896-8533508 REVERSE	0.458399	1.90006	1.37402	3.73228
3.5.1	minor CHO metabolism.others.Xylose isomerase	bo9g133380	xylose isomerase family protein | chr5:23346760-23350039 FORWARD	1.84485	2.6958	3.59217	6.47912
3.5.1	minor CHO metabolism.others.Xylose isomerase	bra002710	xylose isomerase family protein | chr5:23346760-23350039 FORWARD	2.06742	2.45663	4.19135	5.48934
3.8.2	minor CHO metabolism.galactose.alpha-galactosidases	bra028660	'Symbols: AtAGAL1 | AtAGAL1 (Arabidopsis thaliana ALPHA-GALACTOSIDASE 1); alpha-galactosidase/ catalytic/ hydrolase, hydrolyzing O-glycosyl compounds | chr5:2694677-2697724 REVERSE'	0.608471	0.470784	1.52464	1.38586
Category 3: Genes unique to the AtGL3+ line
				Fold Expression relative to Westar
Bin Code	Bin Name	Gene ID	Description	log2>0	Value
3.5	minor CHO metabolism.others	bo7g111520	pfkB-type carbohydrate kinase family protein | chr4:13782515-13785112 REVERSE	0.695839	1.61983
3.5	minor CHO metabolism.others	bo4g074270	aldo/keto reductase family protein | chr2:11803811-11806013 REVERSE	0.688522	1.61163
3.5	minor CHO metabolism.others	bra019040	pfkB-type carbohydrate kinase family protein | chr4:13782515-13785112 REVERSE	0.630082	1.54765
3.5	minor CHO metabolism.others	bo1g017270	pfkB-type carbohydrate kinase family protein | chr4:14167734-14170801 FORWARD	0.588725	1.50392
3.6	minor CHO metabolism.callose	bra034218	'Symbols: ATGSL05, GSL05, ATGSL5, PMR4, GSL5 | ATGSL05 (GLUCAN SYNTHASE-LIKE 5); 1,3-beta-glucan synthase/ transferase, transferring glycosyl groups | chr4:1573348-1579696 FORWARD'	0.659147	1.57915
3.6	minor CHO metabolism.callose	bo9g076530	'Symbols: ATGSL1, ATGSL01, GSL01, GSL1 | GSL1 (GLUCAN SYNTHASE-LIKE 1); 1,3-beta-glucan synthase/ transferase, transferring glycosyl groups | chr4:2537039-2543131 FORWARD'	0.553893	1.46804
3.6	minor CHO metabolism.callose	bra012981	Symbols: PDCB1 | PDCB1 (PLASMODESMATA CALLOSE-BINDING PROTEIN 1); callose binding / polysaccharide binding | chr5:24587213-24589580 REVERSE	0.384156	1.3051
3.6	minor CHO metabolism.callose	bo7g098350	Symbols: PDCB1 | PDCB1 (PLASMODESMATA CALLOSE-BINDING PROTEIN 1); callose binding / polysaccharide binding | chr5:24587213-24589580 REVERSE	0.350177	1.27472
3.99	minor CHO metabolism.misc	bo4g136170	'phosphoglycolate phosphatase, putative | chr5:14480935-14483790 REVERSE'	0.51642	1.4304
3.1.2.2	minor CHO metabolism.raffinose family.raffinose synthases.putative	bra002286	'Symbols: DIN10 | DIN10 (DARK INDUCIBLE 10); hydrolase, hydrolyzing O-glycosyl compounds | chr5:6833678-6836788 FORWARD'	0.569496	1.48401
3.2.2	minor CHO metabolism.trehalose.TPP	bo1g002810	'trehalose-6-phosphate phosphatase, putative | chr4:18448980-18451293 REVERSE'	0.408481	1.32729
3.2.2	minor CHO metabolism.trehalose.TPP	bra028254	Symbols: ATTPPA | ATTPPA; trehalose-phosphatase | chr5:20902087-20904536 FORWARD	0.405807	1.32483
3.2.2	minor CHO metabolism.trehalose.TPP	bo9g101140	Symbols: ATTPPA | ATTPPA; trehalose-phosphatase | chr5:20902087-20904536 FORWARD	0.384518	1.30542
3.2.2	minor CHO metabolism.trehalose.TPP	bo2g050480	Symbols: ATTPPA | ATTPPA; trehalose-phosphatase | chr5:20902087-20904536 FORWARD	0.249287	1.18862
3.2.2	minor CHO metabolism.trehalose.TPP	bra022549	Symbols: ATTPPA | ATTPPA; trehalose-phosphatase | chr5:20902087-20904536 FORWARD	0.221957	1.16631
3.2.3	minor CHO metabolism.trehalose.potential TPS/TPP	bra004054	'Symbols: ATTPS6, TPS6 | ATTPS6; alpha,alpha-trehalose-phosphate synthase (UDP-forming)/ transferase, transferring glycosyl groups / trehalose-phosphatase | chr1:25497290-25500374 FORWARD'	1.71965	3.29356
3.4.1	minor CHO metabolism.myo-inositol.poly-phosphatases	bo6g032740	'inositol polyphosphate 5-phosphatase, putative | chr1:26973567-26976831 REVERSE'	0.566707	1.48114
3.4.1	minor CHO metabolism.myo-inositol.poly-phosphatases	bra003916	'inositol polyphosphate 5-phosphatase, putative | chr1:26973567-26976831 REVERSE'	0.546247	1.46028
3.4.2	minor CHO metabolism.myo-inositol.InsP-Kinases	bra027458	Symbols: ATIPK1 | ATIPK1 (Inositol-pentakisphosphate 2-kinase 1); inositol pentakisphosphate 2-kinase/ inositol tetrakisphosphate 2-kinase | chr5:17166818-17169459 FORWARD	0.585168	1.50021
3.4.4	minor CHO metabolism.myo-inositol.myo inositol oxygenases	bo9g027930	Symbols: MIOX2 | MIOX2 (MYO-INOSITOL OXYGENASE 2); inositol oxygenase | chr2:8530896-8533508 REVERSE	0.34392	1.2692
3.4.1	minor CHO metabolism.myo-inositol.poly-phosphatases	bo1g019160	'Symbols: IP5PII, AT5PTASE2 | AT5PTASE2 (MYO-INOSITOL POLYPHOSPHATE 5-PHOSPHATASE 2); inositol-polyphosphate 5-phosphatase | chr4:9991012-9994420 REVERSE'	0.311003	1.24057
3.4.4	minor CHO metabolism.myo-inositol.myo inositol oxygenases	bra036701	Symbols: MIOX2 | MIOX2 (MYO-INOSITOL OXYGENASE 2); inositol oxygenase | chr2:8530896-8533508 REVERSE	0.279366	1.21366
3.8.2	minor CHO metabolism.galactose.alpha-galactosidases	bo8g090730	'alpha-galactosidase, putative / melibiase, putative / alpha-D-galactoside galactohydrolase, putative | chr3:20882803-20885915 FORWARD'	1.72087	3.29636
Category 3: Genes unique to the K-5-8 line
				Fold Expression relative to Westar
Bin Code	Bin Name	Gene ID	Description	log2>0	Value
3.3	minor CHO metabolism.sugar alcohols	bra028288	'sorbitol dehydrogenase, putative / L-iditol 2-dehydrogenase, putative | chr5:21111445-21113403 FORWARD'	2.19294	4.57237
3.5	minor CHO metabolism.others	bra022242	dihydroxyacetone kinase family protein | chr3:6081671-6086138 REVERSE	2.34999	5.09821
3.5	minor CHO metabolism.others	bo1g040640	aldose 1-epimerase family protein | chr4:13161346-13163636 FORWARD	2.20576	4.61318
3.5	minor CHO metabolism.others	bo5g122620	dihydroxyacetone kinase family protein | chr3:6081671-6086138 REVERSE	1.87709	3.67334
3.5	minor CHO metabolism.others	bra013931	aldose 1-epimerase family protein | chr4:13161346-13163636 FORWARD	1.61452	3.0621
3.5	minor CHO metabolism.others	bra018112	aldose 1-epimerase family protein | chr3:17634810-17637204 FORWARD	1.59711	3.02537
3.5	minor CHO metabolism.others	bra031177	'mannose 6-phosphate reductase (NADPH-dependent), putative | chr2:9103207-9105187 REVERSE'	0.526083	1.44001
3.5	minor CHO metabolism.others	bo6g093530	'Symbols: ATFRUCT5, AtcwINV3 | ATFRUCT5 (BETA-FRUCTOFURANOSIDASE 5); hydrolase, hydrolyzing O-glycosyl compounds / levanase | chr1:20566598-20569286 FORWARD'	0.290453	1.22302
3.6	minor CHO metabolism.callose	bo9g169140	'Symbols: ATGSL12, gsl12 | ATGSL12 (glucan synthase-like 12); 1,3-beta-glucan synthase/ transferase, transferring glycosyl groups | chr5:4110295-4121427 REVERSE'	0.654363	1.57392
3.1.2.2	minor CHO metabolism.raffinose family.raffinose synthases.putative	bo2g020750	'Symbols: DIN10 | DIN10 (DARK INDUCIBLE 10); hydrolase, hydrolyzing O-glycosyl compounds | chr5:6833678-6836788 FORWARD'	8.07871	270.354
3.1.2.2	minor CHO metabolism.raffinose family.raffinose synthases.putative	bra020094	'Symbols: DIN10 | DIN10 (DARK INDUCIBLE 10); hydrolase, hydrolyzing O-glycosyl compounds | chr5:6833678-6836788 FORWARD'	5.30071	39.4159
3.1.2.2	minor CHO metabolism.raffinose family.raffinose synthases.putative	bra007333	'Symbols: AtSIP2 | AtSIP2 (Arabidopsis thaliana seed imbibition 2); hydrolase, hydrolyzing O-glycosyl compounds | chr3:21288765-21293158 REVERSE'	3.02562	8.14335
3.1.2.2	minor CHO metabolism.raffinose family.raffinose synthases.putative	bo3g185500	'Symbols: AtSIP1 | AtSIP1 (Arabidopsis thaliana seed imbibition 1); hydrolase, hydrolyzing O-glycosyl compounds | chr1:20835366-20838778 REVERSE'	2.19492	4.57863
3.2.2	minor CHO metabolism.trehalose.TPS	bo6g004700	'Symbols: ATTPS1, TPS1 | ATTPS1 (TREHALOSE-6-PHOSPHATE SYNTHASE); alpha,alpha-trehalose-phosphate synthase (UDP-forming)/ transferase, transferring glycosyl groups | chr1:29552340-29560912 REVERSE'	0.414729	1.33305
3.2.2	minor CHO metabolism.trehalose.TPP	bra030256	catalytic/ trehalose-phosphatase | chr2:9433765-9436544 REVERSE	0.266597	1.20297
3.2.3	minor CHO metabolism.trehalose.potential TPS/TPP	bo9g025760	'Symbols: ATTPS11, TPS11, ATTPSB | ATTPS11; transferase, transferring glycosyl groups | chr2:8109043-8112010 FORWARD'	2.2525	4.76509
3.2.3	minor CHO metabolism.trehalose.potential TPS/TPP	bo8g075000	'Symbols: ATTPS9, TPS9 | ATTPS9; transferase, transferring glycosyl groups / trehalose-phosphatase | chr1:8432179-8435656 FORWARD'	2.03461	4.09712
3.2.3	minor CHO metabolism.trehalose.potential TPS/TPP	bra038548	'Symbols: ATTPS11, TPS11, ATTPSB | ATTPS11; transferase, transferring glycosyl groups | chr2:8109043-8112010 FORWARD'	1.90123	3.73532
3.2.3	minor CHO metabolism.trehalose.potential TPS/TPP	bo6g029470	'Symbols: ATTPS6, TPS6 | ATTPS6; alpha,alpha-trehalose-phosphate synthase (UDP-forming)/ transferase, transferring glycosyl groups / trehalose-phosphatase | chr1:25497290-25500374 FORWARD'	1.64659	3.13093
3.2.3	minor CHO metabolism.trehalose.potential TPS/TPP	bra030651	'Symbols: ATTPS7, TPS7, ATTPSA | ATTPS7; alpha,alpha-trehalose-phosphate synthase (UDP-forming)/ transferase, transferring glycosyl groups / trehalose-phosphatase | chr1:1955413-1958756 FORWARD'	0.628575	1.54604
3.2.3	minor CHO metabolism.trehalose.potential TPS/TPP	bo8g007120	'Symbols: ATTPS7, TPS7, ATTPSA | ATTPS7; alpha,alpha-trehalose-phosphate synthase (UDP-forming)/ transferase, transferring glycosyl groups / trehalose-phosphatase | chr1:1955413-1958756 FORWARD'	0.618466	1.53524
3.2.3	minor CHO metabolism.trehalose.potential TPS/TPP	bra012642	'Symbols: ATTPS5, TPS5 | ATTPS5; protein binding / transferase, transferring glycosyl groups / trehalose-phosphatase | chr4:9876238-9880254 FORWARD'	0.411182	1.32977
3.2.3	minor CHO metabolism.trehalose.potential TPS/TPP	bo7g105410	'Symbols: ATTPS5, TPS5 | ATTPS5; protein binding / transferase, transferring glycosyl groups / trehalose-phosphatase | chr4:9876238-9880254 FORWARD'	0.326627	1.25408
3.3	minor CHO metabolism.trehalose.trehalase	bra019249	'Symbols: ATTRE1, TRE1 | TRE1 (TREHALASE 1); alpha,alpha-trehalase/ trehalase | chr4:12488183-12491235 FORWARD'	1000	1.07151e+301
3.3	minor CHO metabolism.trehalose.trehalase	bo7g109300	'Symbols: ATTRE1, TRE1 | TRE1 (TREHALASE 1); alpha,alpha-trehalase/ trehalase | chr4:12488183-12491235 FORWARD'	22.4314	5.65612e+06
3.4.2	minor CHO metabolism.myo-inositol.InsP Synthases	bo8g101260	'Symbols: ATMIPS2, MIPS2 | MIPS2 (MYO-INOSITOL-1-PHOSTPATE SYNTHASE 2); binding / catalytic/ inositol-3-phosphate synthase | chr2:9451605-9454094 REVERSE'	0.331939	1.2587
3.4.4	minor CHO metabolism.myo-inositol.myo inositol oxygenases	bra041014	Symbols: MIOX4 | MIOX4; inositol oxygenase | chr4:13297698-13300387 FORWARD	5.74991	53.8139
3.5.1	minor CHO metabolism.others.Xylose isomerase	bo2g030210	xylose isomerase family protein | chr5:23346760-23350039 FORWARD	5.3762	41.5333
3.8.2	minor CHO metabolism.galactose.alpha-galactosidases	bo2g009050	'Symbols: AtAGAL2 | AtAGAL2 (Arabidopsis thaliana ALPHA-GALACTOSIDASE 2); alpha-galactosidase/ catalytic/ hydrolase, hydrolyzing O-glycosyl compounds | chr5:2690879-2693538 REVERSE'	0.423408	1.34109
3.8.2	minor CHO metabolism.galactose.alpha-galactosidases	bra028661	'Symbols: AtAGAL2 | AtAGAL2 (Arabidopsis thaliana ALPHA-GALACTOSIDASE 2); alpha-galactosidase/ catalytic/ hydrolase, hydrolyzing O-glycosyl compounds | chr5:2690879-2693538 REVERSE'	0.342301	1.26778

## Sheet: 4 Glycolysis
Supplementary Table Bin 4. Glycolysis genes.
Category 4: Genes common to the AtGL3 line and the K-5-8 line
				Fold Expression (log2>0) relative to WestarFold Expression (log2>0) relative to WestarFold Expression (log2>0) relative to Westar		Fold Expression relative to Westar
Bin Code	Bin Name	Gene ID	Description	AtGL3 line	K-5-8 line	AtGL3 line	K-5-8 line
4.1.1	glycolysis.cytosolic branch.UGPase	bo5g150110	'UTP--glucose-1-phosphate uridylyltransferase, putative / UDP-glucose pyrophosphorylase, putative / UGPase, putative | chr5:5696645-5700922 REVERSE'	0.621422	0.478585	1.53839	1.39338
4.1.1	glycolysis.cytosolic branch.UGPase	bo3g012500	'UTP--glucose-1-phosphate uridylyltransferase, putative / UDP-glucose pyrophosphorylase, putative / UGPase, putative | chr5:5696645-5700922 REVERSE'	0.45136	0.41715	1.36733	1.33529
4.1.1	glycolysis.cytosolic branch.UGPase	bo3g012480	'UTP--glucose-1-phosphate uridylyltransferase, putative / UDP-glucose pyrophosphorylase, putative / UGPase, putative | chr5:5696645-5700922 REVERSE'	0.515619	0.413846	1.42961	1.33223
4.1.1	glycolysis.cytosolic branch.UGPase	bra006395	'UTP--glucose-1-phosphate uridylyltransferase, putative / UDP-glucose pyrophosphorylase, putative / UGPase, putative | chr5:5696645-5700922 REVERSE'	0.463737	0.353757	1.37911	1.27788
4.1.11	glycolysis.cytosolic branch.3-phosphoglycerate kinase (PGK)	bo2g095370	Symbols: PGK | PGK (PHOSPHOGLYCERATE KINASE); phosphoglycerate kinase | chr1:29924023-29926442 REVERSE	0.668374	0.419055	1.58928	1.33705
4.1.12	glycolysis.cytosolic branch.phosphoglycerate mutase	bo8g058870	'2,3-biphosphoglycerate-independent phosphoglycerate mutase, putative / phosphoglyceromutase, putative | chr1:3165370-3167869 REVERSE'	0.367378	0.278614	1.29001	1.21303
4.1.12	glycolysis.cytosolic branch.phosphoglycerate mutase	bra030799	'2,3-biphosphoglycerate-independent phosphoglycerate mutase, putative / phosphoglyceromutase, putative | chr1:3165370-3167869 REVERSE'	0.399782	0.257515	1.31931	1.19542
4.1.13	glycolysis.cytosolic branch.enolase	bo3g030160	Symbols: LOS2 | LOS2; copper ion binding / phosphopyruvate hydratase | chr2:15320756-15323869 REVERSE	0.526634	0.495833	1.44056	1.41013
4.1.13	glycolysis.cytosolic branch.enolase	bo4g033430	Symbols: LOS2 | LOS2; copper ion binding / phosphopyruvate hydratase | chr2:15320756-15323869 REVERSE	0.604643	0.420515	1.5206	1.33841
4.1.13	glycolysis.cytosolic branch.enolase	bo4g186340	Symbols: LOS2 | LOS2; copper ion binding / phosphopyruvate hydratase | chr2:15320756-15323869 REVERSE	0.649424	0.417136	1.56854	1.33527
4.1.13	glycolysis.cytosolic branch.enolase	bra017231	Symbols: LOS2 | LOS2; copper ion binding / phosphopyruvate hydratase | chr2:15320756-15323869 REVERSE	0.6587	0.393316	1.57866	1.31341
4.1.13	glycolysis.cytosolic branch.enolase	bra005261	Symbols: LOS2 | LOS2; copper ion binding / phosphopyruvate hydratase | chr2:15320756-15323869 REVERSE	0.55406	0.367511	1.46821	1.29013
4.1.14	glycolysis.cytosolic branch.pyruvate kinase (PK)	bo8g082420	'pyruvate kinase, putative | chr3:19648861-19652508 FORWARD'	0.487868	0.516038	1.40237	1.43002
4.1.14	glycolysis.cytosolic branch.pyruvate kinase (PK)	bra006965	'pyruvate kinase, putative | chr3:19648861-19652508 FORWARD'	0.444011	0.420986	1.36038	1.33884
4.1.15	glycolysis.cytosolic branch.phospho-enol-pyruvate carboxylase (PEPC)	bo02228s010	Symbols: ATPPC2 | ATPPC2 (PHOSPHOENOLPYRUVATE CARBOXYLASE 2); catalytic/ phosphoenolpyruvate carboxylase | chr2:17734369-17738973 REVERSE	0.675453	0.544498	1.5971	1.45851
4.1.15	glycolysis.cytosolic branch.phospho-enol-pyruvate carboxylase (PEPC)	bra004710	Symbols: ATPPC2 | ATPPC2 (PHOSPHOENOLPYRUVATE CARBOXYLASE 2); catalytic/ phosphoenolpyruvate carboxylase | chr2:17734369-17738973 REVERSE	0.308581	0.385659	1.23849	1.30646
4.1.2	glycolysis.cytosolic branch.phosphoglucomutase (PGM)	bo5g039310	'phosphoglucomutase, cytoplasmic, putative / glucose phosphomutase, putative | chr1:8219869-8224469 FORWARD'	0.725693	0.586346	1.6537	1.50144
4.1.6	'glycolysis.cytosolic branch.fructose-2,6-bisphosphatase (Fru2,6BisPase)'	bo8g114280	'Symbols: F2KP, ATF2KP, FKFBP | F2KP (FRUCTOSE-2,6-BISPHOSPHATASE); fructose-2,6-bisphosphate 2-phosphatase | chr1:2178104-2184148 REVERSE'	0.372472	0.54122	1.29457	1.4552
4.1.8	glycolysis.cytosolic branch.glyceraldehyde 3-phosphate dehydrogenase (GAP-DH)	bo5g017500	'Symbols: GAPC-2, GAPC2 | GAPC2 (GLYCERALDEHYDE-3-PHOSPHATE DEHYDROGENASE C2); NAD or NADH binding / binding / catalytic/ glyceraldehyde-3-phosphate dehydrogenase (phosphorylating)/ glyceraldehyde-3-phosphate dehydrogenase | chr1:4608196-4610647 REVERSE'	0.675877	0.631476	1.59757	1.54915
4.1.8	glycolysis.cytosolic branch.glyceraldehyde 3-phosphate dehydrogenase (GAP-DH)	bra019722	'Symbols: GAPC, GAPC-1, GAPC1 | GAPC1 (GLYCERALDEHYDE-3-PHOSPHATE DEHYDROGENASE C SUBUNIT 1); glyceraldehyde-3-phosphate dehydrogenase (phosphorylating)/ glyceraldehyde-3-phosphate dehydrogenase | chr3:1080950-1083530 FORWARD'	0.569345	0.565887	1.48385	1.4803
4.1.8	glycolysis.cytosolic branch.glyceraldehyde 3-phosphate dehydrogenase (GAP-DH)	bra016729	'Symbols: GAPC, GAPC-1, GAPC1 | GAPC1 (GLYCERALDEHYDE-3-PHOSPHATE DEHYDROGENASE C SUBUNIT 1); glyceraldehyde-3-phosphate dehydrogenase (phosphorylating)/ glyceraldehyde-3-phosphate dehydrogenase | chr3:1080950-1083530 FORWARD'	0.751165	0.540723	1.68315	1.4547
4.1.8	glycolysis.cytosolic branch.glyceraldehyde 3-phosphate dehydrogenase (GAP-DH)	bra040146	'Symbols: GAPC-2, GAPC2 | GAPC2 (GLYCERALDEHYDE-3-PHOSPHATE DEHYDROGENASE C2); NAD or NADH binding / binding / catalytic/ glyceraldehyde-3-phosphate dehydrogenase (phosphorylating)/ glyceraldehyde-3-phosphate dehydrogenase | chr1:4608196-4610647 REVERSE'	0.385029	0.231023	1.30589	1.17367
4.1.9	glycolysis.cytosolic branch.non-phosphorylating glyceraldehyde 3-phosphate dehydrogenase (NPGAP-DH)	bo4g154410	Symbols: ALDH11A3 | ALDH11A3; 3-chloroallyl aldehyde dehydrogenase/ glyceraldehyde-3-phosphate dehydrogenase (NADP+) | chr2:10327050-10329768 REVERSE	0.681479	0.53148	1.60378	1.44541
4.2.14	glycolysis.plastid branch.pyruvate kinase (PK)	bo3g021010	'pyruvate kinase, putative | chr5:22820006-22822766 REVERSE'	2.51134	2.02982	5.7015	4.08353
4.2.14	glycolysis.plastid branch.pyruvate kinase (PK)	bo2g047320	'Symbols: PKP1, PKP-BETA1, PKP2 | PKP-BETA1 (PLASTIDIC PYRUVATE KINASE BETA SUBUNIT 1); pyruvate kinase | chr5:21463538-21466880 FORWARD'	0.716669	1.39684	1.64338	2.63324
4.2.14	glycolysis.plastid branch.pyruvate kinase (PK)	bo5g087140	Symbols: PKp3 | PKp3 (plastidial pyruvate kinase 3); pyruvate kinase | chr1:11712162-11715112 FORWARD	0.407157	0.583229	1.32607	1.4982
4.2.14	glycolysis.plastid branch.pyruvate kinase (PK)	bra010164	Symbols: PKp3 | PKp3 (plastidial pyruvate kinase 3); pyruvate kinase | chr1:11712162-11715112 FORWARD	0.327594	0.435383	1.25492	1.35227
4.2.2	glycolysis.plastid branch.phosphoglucomutase (PGM)	bo9g103620	'Symbols: PGM, ATPGMP, PGM1, STF1 | PGM (PHOSPHOGLUCOMUTASE); phosphoglucomutase | chr5:21063368-21068057 REVERSE'	0.473865	0.539842	1.38883	1.45381
4.2.2	glycolysis.plastid branch.phosphoglucomutase (PGM)	bra028278	'Symbols: PGM, ATPGMP, PGM1, STF1 | PGM (PHOSPHOGLUCOMUTASE); phosphoglucomutase | chr5:21063368-21068057 REVERSE'	0.431702	0.50376	1.34882	1.4179
4.2.3	glycolysis.plastid branch.glucose-6-phosphate isomerase	bo7g109690	'Symbols: PGI1, PGI | PGI1 (PHOSPHOGLUCOSE ISOMERASE 1); glucose-6-phosphate isomerase | chr4:12708752-12712825 REVERSE'	0.485049	0.411214	1.39963	1.3298
4.2.3	glycolysis.plastid branch.glucose-6-phosphate isomerase	bra019214	'Symbols: PGI1, PGI | PGI1 (PHOSPHOGLUCOSE ISOMERASE 1); glucose-6-phosphate isomerase | chr4:12708752-12712825 REVERSE'	0.525933	0.393436	1.43986	1.31352
4.2.4	glycolysis.plastid branch.phosphofructokinase (PFK)	bo1g016640	Symbols: PFK1 | PFK1 (PHOSPHOFRUCTOKINASE 1); 6-phosphofructokinase | chr4:14403347-14406592 REVERSE	2.52393	2.08254	5.75148	4.23553
Category 4: Genes unique to the AtGL3+ line
				Fold Expression relative to Westar
Bin Code	Bin Name	Gene ID	Description	log2>0	Value
4.1.10	glycolysis.cytosolic branch.aldolase	bo4g186300	'fructose-bisphosphate aldolase, putative | chr2:15296701-15298514 REVERSE'	6.32042	79.9164
4.1.12	glycolysis.cytosolic branch.phosphoglycerate mutase	bo8g058980	phosphoglycerate/bisphosphoglycerate mutase-related | chr1:3230450-3233109 REVERSE	2.15027	4.43912
4.1.15	glycolysis.cytosolic branch.phospho-enol-pyruvate carboxylase (PEPC)	bo6g108370	Symbols: ATPPC4 | ATPPC4; phosphoenolpyruvate carboxylase | chr1:25822942-25828107 REVERSE	2.89429	7.43476
4.1.15	glycolysis.cytosolic branch.phospho-enol-pyruvate carboxylase (PEPC)	bra016866	Symbols: ATPPC2 | ATPPC2 (PHOSPHOENOLPYRUVATE CARBOXYLASE 2); catalytic/ phosphoenolpyruvate carboxylase | chr2:17734369-17738973 REVERSE	0.712761	1.63894
4.1.16	glycolysis.cytosolic branch.phospho-enol-pyruvate carboxylase kinase (PPCK)	bo5g016710	Symbols: PEPKR2 | PEPKR2 (Phosphoenolpyruvate carboxylase-related kinase 2); ATP binding / kinase/ protein kinase/ protein serine/threonine kinase | chr1:4319886-4322945 REVERSE	1.86933	3.65362
4.1.16	glycolysis.cytosolic branch.phospho-enol-pyruvate carboxylase kinase (PPCK)	bra016765	Symbols: PEPKR1 | PEPKR1 (Phosphoenolpyruvate carboxylase-related kinase 1); ATP binding / kinase/ protein kinase/ protein serine/threonine kinase | chr1:4282899-4285829 FORWARD	0.560207	1.47448
4.1.16	glycolysis.cytosolic branch.phospho-enol-pyruvate carboxylase kinase (PPCK)	bo8g064900	Symbols: PEPKR1 | PEPKR1 (Phosphoenolpyruvate carboxylase-related kinase 1); ATP binding / kinase/ protein kinase/ protein serine/threonine kinase | chr1:4282899-4285829 FORWARD	0.431953	1.34906
4.1.8	glycolysis.cytosolic branch.glyceraldehyde 3-phosphate dehydrogenase (GAP-DH)	bra026904	'Symbols: GAPC, GAPC-1, GAPC1 | GAPC1 (GLYCERALDEHYDE-3-PHOSPHATE DEHYDROGENASE C SUBUNIT 1); glyceraldehyde-3-phosphate dehydrogenase (phosphorylating)/ glyceraldehyde-3-phosphate dehydrogenase | chr3:1080950-1083530 FORWARD'	0.709865	1.63565
4.1.9	glycolysis.cytosolic branch.non-phosphorylating glyceraldehyde 3-phosphate dehydrogenase (NPGAP-DH)	bra007862	Symbols: ALDH11A3 | ALDH11A3; 3-chloroallyl aldehyde dehydrogenase/ glyceraldehyde-3-phosphate dehydrogenase (NADP+) | chr2:10327050-10329768 REVERSE	0.668331	1.58923
4.2.14	glycolysis.plastid branch.pyruvate kinase (PK)	bo1g103550	'Symbols: PKP1, PKP-ALPHA | PKP-ALPHA; pyruvate kinase | chr3:8139235-8141985 FORWARD'	0.686174	1.60901
4.2.14	glycolysis.plastid branch.pyruvate kinase (PK)	bra022618	'Symbols: PKP1, PKP-BETA1, PKP2 | PKP-BETA1 (PLASTIDIC PYRUVATE KINASE BETA SUBUNIT 1); pyruvate kinase | chr5:21463538-21466880 FORWARD'	0.601324	1.51711
4.2.14	glycolysis.plastid branch.pyruvate kinase (PK)	bra040933	'Symbols: PKP1, PKP-BETA1, PKP2 | PKP-BETA1 (PLASTIDIC PYRUVATE KINASE BETA SUBUNIT 1); pyruvate kinase | chr5:21463538-21466880 FORWARD'	0.540704	1.45468
4.2.14	glycolysis.plastid branch.pyruvate kinase (PK)	bo9g108650	'Symbols: PKP1, PKP-BETA1, PKP2 | PKP-BETA1 (PLASTIDIC PYRUVATE KINASE BETA SUBUNIT 1); pyruvate kinase | chr5:21463538-21466880 FORWARD'	0.540236	1.45421
4.2.2	glycolysis.plastid branch.phosphoglucomutase (PGM)	bra016184	'phosphoglucomutase, putative / glucose phosphomutase, putative | chr1:26705518-26708264 FORWARD'	0.750389	1.68225
4.3.4	glycolysis.unclear/dually targeted.phosphofructokinase (PFK)	bo3g019770	Symbols: PFK7 | PFK7 (PHOSPHOFRUCTOKINASE 7); 6-phosphofructokinase | chr5:22923922-22926963 FORWARD	2.73077	6.6381
Category 4: Genes unique to the K-5-8 line
				Fold Expression relative to Westar
Bin Code	Bin Name	Gene ID	Description	log2>0	Value
4.1.1	glycolysis.cytosolic branch.UGPase	bra032004	Symbols: UGP | UGP (UDP-glucose pyrophosphorylase); UTP:glucose-1-phosphate uridylyltransferase/ nucleotidyltransferase | chr3:749390-754159 REVERSE	0.454255	1.37007
4.1.11	glycolysis.cytosolic branch.3-phosphoglycerate kinase (PGK)	bra008421	Symbols: PGK | PGK (PHOSPHOGLYCERATE KINASE); phosphoglycerate kinase | chr1:29924023-29926442 REVERSE	0.534476	1.44842
4.1.13	glycolysis.cytosolic branch.enolase	bra023072	Symbols: LOS2 | LOS2; copper ion binding / phosphopyruvate hydratase | chr2:15320756-15323869 REVERSE	0.478551	1.39334
4.1.14	glycolysis.cytosolic branch.pyruvate kinase (PK)	bo6g059740	'pyruvate kinase, putative | chr3:19648861-19652508 FORWARD'	0.523006	1.43695
4.1.14	glycolysis.cytosolic branch.pyruvate kinase (PK)	bo1g078680	pyruvate kinase family protein | chr3:18221994-18224885 REVERSE	0.15463	1.11314
4.1.15	glycolysis.cytosolic branch.phospho-enol-pyruvate carboxylase (PEPC)	bra030945	Symbols: ATPPC1 | ATPPC1 (PHOSPHOENOLPYRUVATE CARBOXYLASE 1); catalytic/ phosphoenolpyruvate carboxylase | chr1:19884027-19888276 REVERSE	0.647478	1.56643
4.1.2	glycolysis.cytosolic branch.phosphoglucomutase (PGM)	bra024568	'phosphoglucomutase, cytoplasmic, putative / glucose phosphomutase, putative | chr1:8219869-8224469 FORWARD'	0.603458	1.51935
4.1.2	glycolysis.cytosolic branch.phosphoglucomutase (PGM)	bo8g072710	'phosphoglucomutase, cytoplasmic, putative / glucose phosphomutase, putative | chr1:8219869-8224469 FORWARD'	0.51661	1.43059
4.1.5	glycolysis.cytosolic branch.pyrophosphate-fructose-6-P phosphotransferase	bo8g070530	pyrophosphate--fructose-6-phosphate 1-phosphotransferase-related / pyrophosphate-dependent 6-phosphofructose-1-kinase-related | chr1:7297239-7301415 REVERSE	0.568717	1.4832
4.1.5	glycolysis.cytosolic branch.pyrophosphate-fructose-6-P phosphotransferase	bo5g017360	'pyrophosphate--fructose-6-phosphate 1-phosphotransferase beta subunit, putative / pyrophosphate-dependent 6-phosphofructose-1-kinase, putative | chr1:4049896-4053835 REVERSE'	0.526008	1.43994
4.1.5	glycolysis.cytosolic branch.pyrophosphate-fructose-6-P phosphotransferase	bra015734	'pyrophosphate--fructose-6-phosphate 1-phosphotransferase alpha subunit, putative / pyrophosphate-dependent 6-phosphofructose-1-kinase, putative | chr1:28722702-28727006 REVERSE'	0.440102	1.3567
4.1.5	glycolysis.cytosolic branch.pyrophosphate-fructose-6-P phosphotransferase	bo5g030890	pyrophosphate--fructose-6-phosphate 1-phosphotransferase-related / pyrophosphate-dependent 6-phosphofructose-1-kinase-related | chr1:7297239-7301415 REVERSE	0.363689	1.28671
4.1.5	glycolysis.cytosolic branch.pyrophosphate-fructose-6-P phosphotransferase	bra025858	pyrophosphate--fructose-6-phosphate 1-phosphotransferase-related / pyrophosphate-dependent 6-phosphofructose-1-kinase-related | chr1:7297239-7301415 REVERSE	0.33761	1.26366
4.1.6	'glycolysis.cytosolic branch.fructose-2,6-bisphosphatase (Fru2,6BisPase)'	bra015552	'Symbols: F2KP, ATF2KP, FKFBP | F2KP (FRUCTOSE-2,6-BISPHOSPHATASE); fructose-2,6-bisphosphate 2-phosphatase | chr1:2178104-2184148 REVERSE'	2.14372	4.41899
4.1.6	'glycolysis.cytosolic branch.fructose-2,6-bisphosphatase (Fru2,6BisPase)'	bo5g007940	'Symbols: F2KP, ATF2KP, FKFBP | F2KP (FRUCTOSE-2,6-BISPHOSPHATASE); fructose-2,6-bisphosphate 2-phosphatase | chr1:2178104-2184148 REVERSE'	1.91955	3.78306
4.1.8	glycolysis.cytosolic branch.glyceraldehyde 3-phosphate dehydrogenase (GAP-DH)	bo8g065470	'Symbols: GAPC, GAPC-1, GAPC1 | GAPC1 (GLYCERALDEHYDE-3-PHOSPHATE DEHYDROGENASE C SUBUNIT 1); glyceraldehyde-3-phosphate dehydrogenase (phosphorylating)/ glyceraldehyde-3-phosphate dehydrogenase | chr3:1080950-1083530 FORWARD'	0.695014	1.6189
4.1.8	glycolysis.cytosolic branch.glyceraldehyde 3-phosphate dehydrogenase (GAP-DH)	bo5g148380	'Symbols: GAPC-2, GAPC2 | GAPC2 (GLYCERALDEHYDE-3-PHOSPHATE DEHYDROGENASE C2); NAD or NADH binding / binding / catalytic/ glyceraldehyde-3-phosphate dehydrogenase (phosphorylating)/ glyceraldehyde-3-phosphate dehydrogenase | chr1:4608196-4610647 REVERSE'	0.510969	1.42501
4.1.8	glycolysis.cytosolic branch.glyceraldehyde 3-phosphate dehydrogenase (GAP-DH)	bo3g057250	'Symbols: GAPC-2, GAPC2 | GAPC2 (GLYCERALDEHYDE-3-PHOSPHATE DEHYDROGENASE C2); NAD or NADH binding / binding / catalytic/ glyceraldehyde-3-phosphate dehydrogenase (phosphorylating)/ glyceraldehyde-3-phosphate dehydrogenase | chr1:4608196-4610647 REVERSE'	0.510586	1.42463
4.1.8	glycolysis.cytosolic branch.glyceraldehyde 3-phosphate dehydrogenase (GAP-DH)	bra040213	'Symbols: GAPC-2, GAPC2 | GAPC2 (GLYCERALDEHYDE-3-PHOSPHATE DEHYDROGENASE C2); NAD or NADH binding / binding / catalytic/ glyceraldehyde-3-phosphate dehydrogenase (phosphorylating)/ glyceraldehyde-3-phosphate dehydrogenase | chr1:4608196-4610647 REVERSE'	0.449245	1.36533
4.1.8	glycolysis.cytosolic branch.glyceraldehyde 3-phosphate dehydrogenase (GAP-DH)	bo1g152180	'Symbols: GAPC-2, GAPC2 | GAPC2 (GLYCERALDEHYDE-3-PHOSPHATE DEHYDROGENASE C2); NAD or NADH binding / binding / catalytic/ glyceraldehyde-3-phosphate dehydrogenase (phosphorylating)/ glyceraldehyde-3-phosphate dehydrogenase | chr1:4608196-4610647 REVERSE'	0.426363	1.34384
4.1.9	glycolysis.cytosolic branch.non-phosphorylating glyceraldehyde 3-phosphate dehydrogenase (NPGAP-DH)	bo8g099900	Symbols: ALDH11A3 | ALDH11A3; 3-chloroallyl aldehyde dehydrogenase/ glyceraldehyde-3-phosphate dehydrogenase (NADP+) | chr2:10327050-10329768 REVERSE	0.657887	1.57777
4.1.9	glycolysis.cytosolic branch.non-phosphorylating glyceraldehyde 3-phosphate dehydrogenase (NPGAP-DH)	bra032110	Symbols: ALDH11A3 | ALDH11A3; 3-chloroallyl aldehyde dehydrogenase/ glyceraldehyde-3-phosphate dehydrogenase (NADP+) | chr2:10327050-10329768 REVERSE	0.544287	1.4583
4.2.14	glycolysis.plastid branch.pyruvate kinase (PK)	bra001896	'Symbols: PKP1, PKP-ALPHA | PKP-ALPHA; pyruvate kinase | chr3:8139235-8141985 FORWARD'	1.41961	2.67514
4.2.4	glycolysis.plastid branch.phosphofructokinase (PFK)	bo8g101090	Symbols: PFK5 | PFK5 (PHOSPHOFRUCTOKINASE 5); 6-phosphofructokinase | chr2:9545547-9548566 FORWARD	0.571598	1.48617
4.2.4	glycolysis.plastid branch.phosphofructokinase (PFK)	bra038519	Symbols: PFK5 | PFK5 (PHOSPHOFRUCTOKINASE 5); 6-phosphofructokinase | chr2:9545547-9548566 FORWARD	0.302428	1.23322
4.3.10	glycolysis.unclear/dually targeted.aldolase	bra028543	'fructose-bisphosphate aldolase, putative | chr3:19626748-19629073 REVERSE'	0.631464	1.54914
4.3.12	glycolysis.unclear/dually targeted.phosphoglycerate mutase	bo6g005120	'Symbols: PGM | PGM (PHOSPHOGLYCERATE/BISPHOSPHOGLYCERATE MUTASE); catalytic/ intramolecular transferase, phosphotransferases | chr1:29347581-29349755 FORWARD'	0.219898	1.16465
4.3.14	glycolysis.unclear/dually targeted.pyruvate kinase (PK)	bo4g108000	'pyruvate kinase, putative | chr3:1049795-1051522 FORWARD'	2.61438	6.12361
4.3.14	glycolysis.unclear/dually targeted.pyruvate kinase (PK)	bo4g105170	'pyruvate kinase, putative | chr3:1049795-1051522 FORWARD'	2.45407	5.4796

## Sheet: 5 Fermentation
Supplementary Table Bin 5. Fermentation genes.
Category 5: Genes common to the AtGL3 line and the K-5-8 line
Bin Code	Bin Name	Gene ID	Description	Fold Expression (log2>0) relative to Westar		Fold Expression relative to Westar
				AtGL3 line	K-5-8 line	AtGL3 line	K-5-8 line
5.1	fermentation.aldehyde dehydrogenase	bo3g184480	Symbols: ALDH7B4 | ALDH7B4 (Aldehyde Dehydrogenase 7B4); 3-chloroallyl aldehyde dehydrogenase/ oxidoreductase | chr1:20195264-20199130 REVERSE	2.74195	6.7257	6.68975	105.837
5.2	fermentation.PDC	bra013983	pyruvate decarboxylase family protein | chr5:5724759-5726746 REVERSE	2.66243	6.0082	6.331	64.3649
5.2	fermentation.PDC	bo9g160330	pyruvate decarboxylase family protein | chr5:5724759-5726746 REVERSE	2.32782	2.33562	5.02046	5.04768
5.1	fermentation.aldehyde dehydrogenase	bra030906	Symbols: ALDH7B4 | ALDH7B4 (Aldehyde Dehydrogenase 7B4); 3-chloroallyl aldehyde dehydrogenase/ oxidoreductase | chr1:20195264-20199130 REVERSE	2.27907	2.31572	4.85364	4.97854
5.1	fermentation.aldehyde dehydrogenase	bo8g074980	'Symbols: ALDH2B7, ALDH2B | ALDH2B7; 3-chloroallyl aldehyde dehydrogenase/ aldehyde dehydrogenase (NAD) | chr1:8412051-8414879 REVERSE'	1.65879	1.4659	3.15751	2.76235
5.1	fermentation.aldehyde dehydrogenase	bo3g083290	'Symbols: ALDH2C4, ALDH1A, REF1 | ALDH2C4; 3-chloroallyl aldehyde dehydrogenase/ aldehyde dehydrogenase (NAD)/ coniferyl-aldehyde dehydrogenase | chr3:8919560-8923073 REVERSE'	1.55304	1.38509	2.93436	2.61188
5.1	fermentation.aldehyde dehydrogenase	bo8g021910	'Symbols: ALDH3H1, ALDH4 | ALDH3H1 (ALDEHYDE DEHYDROGENASE 3H1); 3-chloroallyl aldehyde dehydrogenase/ aldehyde dehydrogenase (NAD) | chr1:16796400-16800321 REVERSE'	0.661211	0.700388	1.58141	1.62494
5.1	fermentation.aldehyde dehydrogenase	bo1g007480	'Symbols: ALDH3I1, ALDH3 | ALDH3I1 (ALDEHYDE DEHYDROGENASE 3|1); 3-chloroallyl aldehyde dehydrogenase/ aldehyde dehydrogenase (NAD) | chr4:16389620-16392824 FORWARD'	0.376416	0.639993	1.29811	1.55832
Category 5: Genes unique to the AtGL3+ line
				Fold Expression relative to Westar
Bin Code	Bin Name	Gene ID	Description	log2>0	Value
5.1	fermentation.aldehyde dehydrogenase	bo5g039830	'Symbols: ALDH2B7, ALDH2B | ALDH2B7; 3-chloroallyl aldehyde dehydrogenase/ aldehyde dehydrogenase (NAD) | chr1:8412051-8414879 REVERSE'	2.77907	6.86409
5.1	fermentation.aldehyde dehydrogenase	bra001952	'Symbols: ALDH2C4, ALDH1A, REF1 | ALDH2C4; 3-chloroallyl aldehyde dehydrogenase/ aldehyde dehydrogenase (NAD)/ coniferyl-aldehyde dehydrogenase | chr3:8919560-8923073 REVERSE'	1.81669	3.52272
5.1	fermentation.aldehyde dehydrogenase	bo8g076580	'Symbols: ALDH2B4, ALDH2, ALDH2A | ALDH2B4 (ALDEHYDE DEHYDROGENASE 2B4); 3-chloroallyl aldehyde dehydrogenase/ ATP binding / aldehyde dehydrogenase (NAD) | chr3:17716867-17720020 REVERSE'	0.693012	1.61666
5.1	fermentation.aldehyde dehydrogenase	bra018090	'Symbols: ALDH2B4, ALDH2, ALDH2A | ALDH2B4 (ALDEHYDE DEHYDROGENASE 2B4); 3-chloroallyl aldehyde dehydrogenase/ ATP binding / aldehyde dehydrogenase (NAD) | chr3:17716867-17720020 REVERSE'	0.686089	1.60892
5.1	fermentation.aldehyde dehydrogenase	bra011511	'Symbols: ALDH3I1, ALDH3 | ALDH3I1 (ALDEHYDE DEHYDROGENASE 3|1); 3-chloroallyl aldehyde dehydrogenase/ aldehyde dehydrogenase (NAD) | chr4:16389620-16392824 FORWARD'	0.393161	1.31327
5.3	fermentation.ADH	bo6g005740	'Symbols: ADH1, ADH, ATADH, ATADH1 | ADH1 (ALCOHOL DEHYDROGENASE 1); alcohol dehydrogenase | chr1:28975394-28977417 FORWARD'	2.5287	5.77052
Category 5: Genes unique to the K-5-8 line
				Fold Expression relative to Westar
Bin Code	Bin Name	Gene ID	Description	log2>0	Value
5.1	fermentation.aldehyde dehydrogenase	bra016330	'Symbols: ALDH2B7, ALDH2B | ALDH2B7; 3-chloroallyl aldehyde dehydrogenase/ aldehyde dehydrogenase (NAD) | chr1:8412051-8414879 REVERSE'	1.47043	2.77104
5.1	fermentation.aldehyde dehydrogenase	bo3g154180	Symbols: ALDH3F1 | ALDH3F1 (Aldehyde Dehydrogenase 3F1); 3-chloroallyl aldehyde dehydrogenase/ aldehyde dehydrogenase (NAD) | chr4:17150869-17153578 FORWARD	0.604726	1.52069
5.1	fermentation.aldehyde dehydrogenase	bo1g005740	Symbols: ALDH3F1 | ALDH3F1 (Aldehyde Dehydrogenase 3F1); 3-chloroallyl aldehyde dehydrogenase/ aldehyde dehydrogenase (NAD) | chr4:17150869-17153578 FORWARD	0.367623	1.29023

## Sheet: 6 Gluconeogenesis
Supplementary Table Bin 6. Gluconeogenesis genes.
Category 6: Genes common to the AtGL3 line and the K-5-8 line
Bin Code	Bin Name	Gene ID	Description	Fold Expression (log2>0) relative to Westar		Fold Expression relative to Westar
				AtGL3 line	K-5-8 line	AtGL3 line	K-5-8 line
6	gluconeogenesis / glyoxylate cycle	bra022186	'Symbols: AAE7, ACN1 | AAE7 (ACYL-ACTIVATING ENZYME 7); AMP binding / acetate-CoA ligase | chr3:5773055-5775501 REVERSE'	0.711631	1.62653	1.63765	3.08769
6.1	gluconeogenesis / glyoxylate cycle.citrate synthase	bo4g017330	Symbols: CSY3 | CSY3 (citrate synthase 3); citrate (SI)-synthase | chr2:17801471-17806049 REVERSE	1.93421	2.06008	3.82169	4.17009
6.1	gluconeogenesis / glyoxylate cycle.citrate synthase	bra004720	Symbols: CSY3 | CSY3 (citrate synthase 3); citrate (SI)-synthase | chr2:17801471-17806049 REVERSE	1.89117	1.99018	3.70936	3.97287
6.2	gluconeogenesis / glyoxylate cycle.malate synthase	bra028813	Symbols: MLS | MLS (MALATE SYNTHASE); malate synthase | chr5:1032103-1034570 REVERSE	0.241005	0.533699	1.18182	1.44764
6.2	gluconeogenesis / glyoxylate cycle.malate synthase	bo2g005280	Symbols: MLS | MLS (MALATE SYNTHASE); malate synthase | chr5:1032103-1034570 REVERSE	0.240374	0.512114	1.1813	1.42614
6.3	gluconeogenesis / glyoxylate cycle.Malate DH	bo9g173890	Symbols: PMDH2 | PMDH2 (peroxisomal NAD-malate dehydrogenase 2); malate dehydrogenase | chr5:2993444-2995675 REVERSE	0.360764	0.626685	1.28411	1.54401
6.3	gluconeogenesis / glyoxylate cycle.Malate DH	bra009397	Symbols: PMDH2 | PMDH2 (peroxisomal NAD-malate dehydrogenase 2); malate dehydrogenase | chr5:2993444-2995675 REVERSE	0.2883	0.392518	1.2212	1.31268
6.4	gluconeogenesis / glyoxylate cycle.PEPCK	bo2g168210	'Symbols: PCK2, PEPCK | PCK2 (PHOSPHOENOLPYRUVATE CARBOXYKINASE 2); ATP binding / phosphoenolpyruvate carboxykinase (ATP)/ phosphoenolpyruvate carboxykinase/ purine nucleotide binding | chr5:26266340-26269616 FORWARD'	1.67489	1.76025	3.19294	3.38756
6.4	gluconeogenesis / glyoxylate cycle.PEPCK	bra011792	'Symbols: PCK1, PEPCK | PCK1 (PHOSPHOENOLPYRUVATE CARBOXYKINASE 1); ATP binding / phosphoenolpyruvate carboxykinase (ATP)/ phosphoenolpyruvate carboxykinase/ purine nucleotide binding | chr4:17802694-17806539 REVERSE'	1.63016	1.45486	3.09547	2.7413
6.9	gluconeogenesis / glyoxylate cycle.isocitrate lyase	bo5g098790	Symbols: ICL | ICL (ISOCITRATE LYASE); catalytic/ isocitrate lyase | chr3:7652487-7656011 REVERSE	0.212962	0.409127	1.15907	1.32788
Category 6: Genes unique to the AtGL3+ line
				Fold Expression relative to Westar
Bin Code	Bin Name	Gene ID	Description	log2>0	Value
6.4	gluconeogenesis / glyoxylate cycle.PEPCK	bo7g118780	'Symbols: PCK1, PEPCK | PCK1 (PHOSPHOENOLPYRUVATE CARBOXYKINASE 1); ATP binding / phosphoenolpyruvate carboxykinase (ATP)/ phosphoenolpyruvate carboxykinase/ purine nucleotide binding | chr4:17802694-17806539 REVERSE'	3.52512	11.5124
6.4	gluconeogenesis / glyoxylate cycle.PEPCK	bo1g003330	'Symbols: PCK1, PEPCK | PCK1 (PHOSPHOENOLPYRUVATE CARBOXYKINASE 1); ATP binding / phosphoenolpyruvate carboxykinase (ATP)/ phosphoenolpyruvate carboxykinase/ purine nucleotide binding | chr4:17802694-17806539 REVERSE'	1.51299	2.85402
6.9	gluconeogenesis / glyoxylate cycle.isocitrate lyase	bra001843	Symbols: ICL | ICL (ISOCITRATE LYASE); catalytic/ isocitrate lyase | chr3:7652487-7656011 REVERSE	20.5634	1.5495e+06
6.9	gluconeogenesis / glyoxylate cycle.isocitrate lyase	bo3g078780	Symbols: ICL | ICL (ISOCITRATE LYASE); catalytic/ isocitrate lyase | chr3:7652487-7656011 REVERSE	15.9808	64668.7
Category 6: Genes unique to the K-5-8 line
				Fold Expression relative to Westar
Bin Code	Bin Name	Gene ID	Description	log2>0	Value
6.1	gluconeogenesis / glyoxylate cycle.citrate synthase	bo8g092900	Symbols: CSY2 | CSY2 (citrate synthase 2); citrate (SI)-synthase | chr3:21724314-21727690 REVERSE	2.13847	4.40295
6.4	gluconeogenesis / glyoxylate cycle.PEPCK	bo3g097830	'Symbols: PCK2, PEPCK | PCK2 (PHOSPHOENOLPYRUVATE CARBOXYKINASE 2); ATP binding / phosphoenolpyruvate carboxykinase (ATP)/ phosphoenolpyruvate carboxykinase/ purine nucleotide binding | chr5:26266340-26269616 FORWARD'	7.06787	134.165

## Sheet: 7 OPP oxidation
Supplementary Table Bin 7. OPP oxidation genes.
Category 7: Genes common to the AtGL3 line and the K-5-8 line
Bin Code	Bin Name	Gene ID	Description	Fold Expression (log2>0) relative to Westar		Fold Expression relative to Westar
				AtGL3 line	K-5-8 line	AtGL3 line	K-5-8 line
7.1.1	OPP.oxidative PP.G6PD	bra030031	Symbols: G6PD3 | G6PD3 (GLUCOSE-6-PHOSPHATE DEHYDROGENASE 3); glucose-6-phosphate dehydrogenase | chr1:8609445-8612580 FORWARD	0.609105	0.492871	1.52531	1.40724
7.1.1	OPP.oxidative PP.G6PD	bo7g050060	Symbols: G6PD3 | G6PD3 (GLUCOSE-6-PHOSPHATE DEHYDROGENASE 3); glucose-6-phosphate dehydrogenase | chr1:8609445-8612580 FORWARD	0.464737	0.359869	1.38007	1.28331
7.1.3	OPP.oxidative PP.6-phosphogluconate dehydrogenase	bra007967	6-phosphogluconate dehydrogenase NAD-binding domain-containing protein | chr1:26832335-26833709 FORWARD	4.66556	5.65656	25.379	50.4423
7.1.3	OPP.oxidative PP.6-phosphogluconate dehydrogenase	bra018694	6-phosphogluconate dehydrogenase NAD-binding domain-containing protein | chr4:14350858-14352059 FORWARD	2.65232	4.1272	6.28678	17.4747
7.1.3	OPP.oxidative PP.6-phosphogluconate dehydrogenase	bo01276s010	'Symbols: GHBDH, ATGHBDH, GLYR1, GR1 | GLYR1 (GLYOXYLATE REDUCTASE 1); 3-hydroxybutyrate dehydrogenase/ phosphogluconate dehydrogenase (decarboxylating) | chr3:9271800-9273615 REVERSE'	0.598379	0.550695	1.51401	1.46479
7.2.1	OPP.non-reductive PP.transketolase	bo02492s010	'transketolase, putative | chr3:22453719-22457152 FORWARD'	0.556946	0.788121	1.47115	1.72682
7.2.1	OPP.non-reductive PP.transketolase	bra014473	'transketolase, putative | chr3:22453719-22457152 FORWARD'	0.653908	0.648148	1.57342	1.56715
7.2.1	OPP.non-reductive PP.transketolase	bra007555	'transketolase, putative | chr3:22453719-22457152 FORWARD'	0.371513	0.498043	1.29371	1.4123
7.2.1	OPP.non-reductive PP.transketolase	bo4g104820	'transketolase, putative | chr3:22453719-22457152 FORWARD'	0.41854	0.468996	1.33657	1.38415
7.2.4	OPP.non-reductive PP.ribose 5-phosphate isomerase	bra007961	Symbols: RSW10 | RSW10 (RADIAL SWELLING 10); ribose-5-phosphate isomerase | chr1:26814632-26815671 FORWARD	8.23788	7.51239	301.89	182.58
7.2.4	OPP.non-reductive PP.ribose 5-phosphate isomerase	bo2g070800	Symbols: RSW10 | RSW10 (RADIAL SWELLING 10); ribose-5-phosphate isomerase | chr1:26814632-26815671 FORWARD	6.38282	6.60001	83.4488	97.0063
Category 7: Genes unique to the AtGL3+ line
				Fold Expression relative to Westar
Bin Code	Bin Name	Gene ID	Description	log2>0	Value
7.1.2	OPP.oxidative PP.6-phosphogluconolactonase	bo7g096840	glucosamine/galactosamine-6-phosphate isomerase-related | chr5:8336614-8338008 REVERSE	2.2854	4.875
Category 7: Genes unique to the K-5-8 line
				Fold Expression relative to Westar
Bin Code	Bin Name	Gene ID	Description	log2>0	Value
7.1.3	OPP.oxidative PP.6-phosphogluconate dehydrogenase	bo6g116130	6-phosphogluconate dehydrogenase NAD-binding domain-containing protein | chr4:14350858-14352059 FORWARD	1.69047	3.22762
7.1.3	OPP.oxidative PP.6-phosphogluconate dehydrogenase	bra027685	6-phosphogluconate dehydrogenase family protein | chr1:23825328-23827136 REVERSE	1.48189	2.79315
7.2.4	OPP.non-reductive PP.ribose 5-phosphate isomerase	bra040120	ribose 5-phosphate isomerase-related | chr3:1313316-1315243 FORWARD	1.72943	3.31598

## Sheet: 8 TCA organic acids
Supplementary Table Bin 8. TCA cycle and organic acid genes.
Category 8: Genes common to the AtGL3 line and the K-5-8 line
Bin Code	Bin Name	Gene ID	Description	Fold Expression (log2>0) relative to Westar		Fold Expression relative to Westar
				AtGL3 line	K-5-8 line	AtGL3 line	K-5-8 line
8.3	TCA / org transformation.carbonic anhydrases	bra023485	'Symbols: CA2, CA18, BETA CA2 | CA2 (CARBONIC ANHYDRASE 2); carbonate dehydratase/ zinc ion binding | chr5:4757972-4762615 FORWARD'	0.521996	1.51642	1.43594	2.8608
8.3	TCA / org transformation.carbonic anhydrases	bo2g012160	'Symbols: CA2, CA18, BETA CA2 | CA2 (CARBONIC ANHYDRASE 2); carbonate dehydratase/ zinc ion binding | chr5:4757972-4762615 FORWARD'	0.454363	1.3187	1.37018	2.49442
8.3	TCA / org transformation.carbonic anhydrases	bo6g015820	'Symbols: ATBCA4, BCA4 | carbonic anhydrase, putative / carbonate dehydratase, putative | chr1:26533926-26538333 REVERSE'	0.618256	0.758376	1.53502	1.69159
8.3	TCA / org transformation.carbonic anhydrases	bo2g068140	'Symbols: ATBCA4, BCA4 | carbonic anhydrase, putative / carbonate dehydratase, putative | chr1:26533926-26538333 REVERSE'	0.51685	0.468127	1.43083	1.38331
8.3	TCA / org transformation.carbonic anhydrases	bo8g082180	'Symbols: ATACA1, ACA1 | ACA1 (ALPHA CARBONIC ANHYDRASE 1); carbonate dehydratase/ zinc ion binding | chr3:19538690-19541284 REVERSE'	0.626996	0.291546	1.54435	1.22395
8.3	TCA / org transformation.carbonic anhydrases	bra018698	'Symbols: ATBCA3, BCA3 | BCA3 (BETA CARBONIC ANHYDRASE 4); carbonate dehydratase/ zinc ion binding | chr1:8395557-8398144 FORWARD'	0.252009	0.241154	1.19086	1.18194
8.3	TCA / org transformation.carbonic anhydrases	bo1g158950	Symbols: CA1 | CA1 (CARBONIC ANHYDRASE 1); carbonate dehydratase/ zinc ion binding | chr3:194724-198019 REVERSE	0.0843753	0.188537	1.06023	1.13961
8.3	TCA / org transformation.carbonic anhydrases	bra006942	'Symbols: ATACA1, ACA1 | ACA1 (ALPHA CARBONIC ANHYDRASE 1); carbonate dehydratase/ zinc ion binding | chr3:19538690-19541284 REVERSE'	0.513247	0.176848	1.42726	1.13041
8.3	TCA / org transformation.carbonic anhydrases	bra040520	Symbols: CA1 | CA1 (CARBONIC ANHYDRASE 1); carbonate dehydratase/ zinc ion binding | chr3:194724-198019 REVERSE	0.0874695	0.163189	1.0625	1.11976
8.1.1.1	TCA / org transformation.TCA.pyruvate DH.E1	bra035416	'Symbols: AT-E1 ALPHA | AT-E1 ALPHA; oxidoreductase, acting on the aldehyde or oxo group of donors, disulfide as acceptor / pyruvate dehydrogenase (acetyl-transferring) | chr1:22051295-22053885 FORWARD'	2.44976	1.94855	5.46323	3.85987
8.1.1.1	TCA / org transformation.TCA.pyruvate DH.E1	bo5g002720	Symbols: PDH-E1 ALPHA | PDH-E1 ALPHA (PYRUVATE DEHYDROGENASE E1 ALPHA); pyruvate dehydrogenase (acetyl-transferring) | chr1:47485-49286 REVERSE	0.708842	1.53912	1.63449	2.90617
8.1.1.1	TCA / org transformation.TCA.pyruvate DH.E1	bo6g016080	'Symbols: IAR4 | IAR4; oxidoreductase, acting on the aldehyde or oxo group of donors, disulfide as acceptor / pyruvate dehydrogenase (acetyl-transferring) | chr1:8560525-8563495 REVERSE'	0.531815	0.565108	1.44575	1.4795
8.1.1.1	TCA / org transformation.TCA.pyruvate DH.E1	bo9g097350	Symbols: MAB1 | MAB1 (MACCI-BOU); catalytic/ pyruvate dehydrogenase (acetyl-transferring) | chr5:20689390-20693285 FORWARD	0.616512	0.524425	1.53316	1.43836
8.1.1.2	TCA / org transformation.TCA.pyruvate DH.E2	bo6g082700	Symbols: EMB3003 | EMB3003 (embryo defective 3003); acyltransferase/ dihydrolipoyllysine-residue acetyltransferase/ protein binding | chr1:12587752-12590192 REVERSE	0.590566	0.689134	1.50584	1.61232
8.1.1.2	TCA / org transformation.TCA.pyruvate DH.E2	bra001531	'dihydrolipoamide S-acetyltransferase, putative | chr3:4595876-4600469 FORWARD'	0.578743	0.439583	1.49355	1.35621
8.1.1.3	TCA / org transformation.TCA.pyruvate DH.E3	bra018700	Symbols: mtLPD1 | mtLPD1 (mitochondrial lipoamide dehydrogenase 1); ATP binding / dihydrolipoyl dehydrogenase | chr1:17717139-17719141 REVERSE	0.420957	0.588168	1.33882	1.50334
8.1.3	TCA / org transformation.TCA.aconitase	bra011642	'aconitate hydratase, cytoplasmic / citrate hydro-lyase / aconitase (ACO) | chr4:16972598-16978057 REVERSE'	0.425305	0.741295	1.34286	1.67168
8.1.3	TCA / org transformation.TCA.aconitase	bo3g086730	'aconitate hydratase, cytoplasmic, putative / citrate hydro-lyase/aconitase, putative | chr2:2141399-2146678 FORWARD'	0.751164	0.581946	1.68315	1.49687
8.1.3	TCA / org transformation.TCA.aconitase	bra010419	aconitate hydratase/ copper ion binding | chr4:13542918-13548629 FORWARD	0.310159	0.312169	1.23984	1.24157
8.1.3	TCA / org transformation.TCA.aconitase	bo8g051550	aconitate hydratase/ copper ion binding | chr4:13542918-13548629 FORWARD	0.366219	0.277225	1.28897	1.21186
8.1.4	TCA / org transformation.TCA.IDH	bra004134	'isocitrate dehydrogenase, putative / NADP+ isocitrate dehydrogenase, putative | chr1:24538886-24542129 FORWARD'	0.461677	0.571973	1.37714	1.48656
8.1.9	TCA / org transformation.TCA.malate DH	bra030951	'malate dehydrogenase (NAD), mitochondrial | chr1:19854615-19856937 REVERSE'	0.596332	0.591296	1.51187	1.5066
8.1.9	TCA / org transformation.TCA.malate DH	bo6g095530	'malate dehydrogenase (NAD), mitochondrial | chr1:19854615-19856937 REVERSE'	0.56733	0.438671	1.48178	1.35536
8.1.9	TCA / org transformation.TCA.malate DH	bra039662	'malate dehydrogenase (NAD), mitochondrial | chr1:19854615-19856937 REVERSE'	0.488622	0.340978	1.4031	1.26662
8.2.10	TCA / org transformation.other organic acid transformatons.malic	bo3g007180	'Symbols: ATNADP-ME2 | ATNADP-ME2 (NADP-malic enzyme 2); malate dehydrogenase (oxaloacetate-decarboxylating) (NADP+)/ malic enzyme/ oxidoreductase, acting on NADH or NADPH, NAD or NADP as acceptor | chr5:3754249-3758242 FORWARD'	0.749695	0.617404	1.68144	1.53411
8.2.10	TCA / org transformation.other organic acid transformatons.malic	bra037347	'malate oxidoreductase, putative | chr4:242515-246771 REVERSE'	0.550494	0.498764	1.46459	1.413
8.2.10	TCA / org transformation.other organic acid transformatons.malic	bo7g095660	'Symbols: ATNADP-ME3 | ATNADP-ME3 (NADP-malic enzyme 3); malate dehydrogenase (oxaloacetate-decarboxylating) (NADP+)/ malic enzyme/ oxidoreductase, acting on NADH or NADPH, NAD or NADP as acceptor | chr5:9024549-9028377 FORWARD'	0.51372	0.477879	1.42773	1.3927
8.2.11	TCA / org transformation.other organic acid transformatons.atp-citrate lyase	bo9g009830	Symbols: ACLB-2 | ACLB-2 (ATP CITRATE LYASE SUBUNIT B 2); ATP citrate synthase | chr5:20054523-20058464 FORWARD	0.665163	0.676527	1.58575	1.59829
8.2.9	TCA / org transformation.other organic acid transformatons.cyt MDH	bra020374	'malate dehydrogenase (NADP), chloroplast, putative | chr5:23579722-23582395 REVERSE'	0.528612	0.648279	1.44254	1.5673
8.2.9	TCA / org transformation.other organic acid transformatons.cyt MDH	bra018137	'Symbols: MDH | MDH (MALATE DEHYDROGENASE); L-malate dehydrogenase/ binding / catalytic/ malate dehydrogenase/ oxidoreductase/ oxidoreductase, acting on the CH-OH group of donors, NAD or NADP as acceptor | chr3:17513274-17515041 FORWARD'	0.491083	0.308101	1.4055	1.23808
8.2.9	TCA / org transformation.other organic acid transformatons.cyt MDH	bo3g134610	'Symbols: MDH | MDH (MALATE DEHYDROGENASE); L-malate dehydrogenase/ binding / catalytic/ malate dehydrogenase/ oxidoreductase/ oxidoreductase, acting on the CH-OH group of donors, NAD or NADP as acceptor | chr3:17513274-17515041 FORWARD'	0.367791	0.182257	1.29038	1.13466
Category 8: Genes unique to the AtGL3+ line
				Fold Expression relative to Westar
Bin Code	Bin Name	Gene ID	Description	log2>0	Value
8.3	TCA / org transformation.carbonic anhydrases	bra039113	Symbols: CA1 | CA1 (CARBONIC ANHYDRASE 1); carbonate dehydratase/ zinc ion binding | chr3:194724-198019 REVERSE	0.488555	1.40304
8.3	TCA / org transformation.carbonic anhydrases	bo3g170630	'Symbols: ATBCA5, BCA5 | carbonic anhydrase family protein / carbonate dehydratase family protein | chr4:16138360-16141624 FORWARD'	0.473242	1.38823
8.3	TCA / org transformation.carbonic anhydrases	bo5g155090	Symbols: CA1 | CA1 (CARBONIC ANHYDRASE 1); carbonate dehydratase/ zinc ion binding | chr3:194724-198019 REVERSE	0.399172	1.31875
8.1.1.1	TCA / org transformation.TCA.pyruvate DH.E1	bo1g090470	'Symbols: AT-E1 ALPHA | AT-E1 ALPHA; oxidoreductase, acting on the aldehyde or oxo group of donors, disulfide as acceptor / pyruvate dehydrogenase (acetyl-transferring) | chr1:22051295-22053885 FORWARD'	1.33168	2.51695
8.1.1.1	TCA / org transformation.TCA.pyruvate DH.E1	bo8g117660	Symbols: PDH-E1 ALPHA | PDH-E1 ALPHA (PYRUVATE DEHYDROGENASE E1 ALPHA); pyruvate dehydrogenase (acetyl-transferring) | chr1:47485-49286 REVERSE	0.618842	1.53564
8.1.1.1	TCA / org transformation.TCA.pyruvate DH.E1	bo3g147600	Symbols: PDH-E1 BETA | PDH-E1 BETA (PYRUVATE DEHYDROGENASE E1 BETA); pyruvate dehydrogenase (acetyl-transferring) | chr1:10584160-10586635 REVERSE	0.553998	1.46815
8.1.1.2	TCA / org transformation.TCA.pyruvate DH.E2	bra028057	Symbols: EMB3003 | EMB3003 (embryo defective 3003); acyltransferase/ dihydrolipoyllysine-residue acetyltransferase/ protein binding | chr1:12587752-12590192 REVERSE	0.5627	1.47703
8.1.3	TCA / org transformation.TCA.aconitase	bo1g006160	'aconitate hydratase, cytoplasmic / citrate hydro-lyase / aconitase (ACO) | chr4:16972598-16978057 REVERSE'	0.619621	1.53647
8.1.4	TCA / org transformation.TCA.IDH	bo6g027240	'isocitrate dehydrogenase, putative / NADP+ isocitrate dehydrogenase, putative | chr1:24538886-24542129 FORWARD'	0.449022	1.36511
8.1.5	TCA / org transformation.TCA.2-oxoglutarate dehydrogenase	bra024417	'2-oxoglutarate dehydrogenase E1 component, putative / oxoglutarate decarboxylase, putative / alpha-ketoglutaric dehydrogenase, putative | chr5:26303693-26308189 FORWARD'	1.35777	2.56289
8.1.7	TCA / org transformation.TCA.succinate dehydrogenase	bo2g140660	Symbols: SDH2-1 | SDH2-1; electron carrier/ succinate dehydrogenase | chr3:10129610-10132760 REVERSE	2.63229	6.20009
8.2.10	TCA / org transformation.other organic acid transformatons.malic	bra003738	'Symbols: ATNADP-ME4 | ATNADP-ME4 (NADP-malic enzyme 4); malate dehydrogenase (oxaloacetate-decarboxylating) (NADP+)/ malic enzyme/ oxidoreductase, acting on NADH or NADPH, NAD or NADP as acceptor | chr1:30007326-30011393 REVERSE'	1.72529	3.30647
8.2.11	TCA / org transformation.other organic acid transformatons.atp-citrate lyase	bra020639	Symbols: ACLB-2 | ACLB-2 (ATP CITRATE LYASE SUBUNIT B 2); ATP citrate synthase | chr5:20054523-20058464 FORWARD	0.716089	1.64272
8.2.11	TCA / org transformation.other organic acid transformatons.atp-citrate lyase	bra036142	Symbols: ACLB-2 | ACLB-2 (ATP CITRATE LYASE SUBUNIT B 2); ATP citrate synthase | chr5:20054523-20058464 FORWARD	0.502188	1.41636
8.2.9	TCA / org transformation.other organic acid transformatons.cyt MDH	bo2g028650	'malate dehydrogenase (NADP), chloroplast, putative | chr5:23579722-23582395 REVERSE'	0.629607	1.54714
8.2.9	TCA / org transformation.other organic acid transformatons.cyt MDH	bo01160s020	'malate dehydrogenase (NADP), chloroplast, putative | chr5:23579722-23582395 REVERSE'	0.607392	1.5235
Category 8: Genes unique to the K-5-8 line
				Fold Expression relative to Westar
Bin Code	Bin Name	Gene ID	Description	log2>0	Value
8.3	TCA / org transformation.carbonic anhydrases	bo1g087840	'Symbols: ATBCA6, BCA6 | carbonic anhydrase family protein / carbonate dehydratase family protein | chr1:21537935-21539914 REVERSE'	2.34695	5.08746
8.1.1.1	TCA / org transformation.TCA.pyruvate DH.E1	bra010796	Symbols: PDH-E1 BETA | PDH-E1 BETA (PYRUVATE DEHYDROGENASE E1 BETA); pyruvate dehydrogenase (acetyl-transferring) | chr1:10584160-10586635 REVERSE	1.86121	3.63311
8.1.1.1	TCA / org transformation.TCA.pyruvate DH.E1	bra033286	Symbols: PDH-E1 ALPHA | PDH-E1 ALPHA (PYRUVATE DEHYDROGENASE E1 ALPHA); pyruvate dehydrogenase (acetyl-transferring) | chr1:47485-49286 REVERSE	1.74315	3.34765
8.1.1.2	TCA / org transformation.TCA.pyruvate DH.E2	bo3g065830	'dihydrolipoamide S-acetyltransferase, putative | chr3:4595876-4600469 FORWARD'	0.525186	1.43912
8.1.1.2	TCA / org transformation.TCA.pyruvate DH.E2	bo5g131890	'dihydrolipoamide S-acetyltransferase, putative | chr3:4595876-4600469 FORWARD'	0.523145	1.43708
8.1.1.2	TCA / org transformation.TCA.pyruvate DH.E2	bra027386	'dihydrolipoamide S-acetyltransferase, putative | chr3:4595876-4600469 FORWARD'	0.394399	1.31439
8.1.1.3	TCA / org transformation.TCA.pyruvate DH.E3	bra022204	Symbols: mtLPD2 | mtLPD2 (LIPOAMIDE DEHYDROGENASE 2); ATP binding / dihydrolipoyl dehydrogenase | chr3:5889872-5892252 REVERSE	0.635317	1.55328
8.1.5	TCA / org transformation.TCA.2-oxoglutarate dehydrogenase	bo9g068210	'2-oxoglutarate dehydrogenase E1 component, putative / oxoglutarate decarboxylase, putative / alpha-ketoglutaric dehydrogenase, putative | chr3:20541435-20546034 FORWARD'	0.524178	1.43811
8.1.5	TCA / org transformation.TCA.2-oxoglutarate dehydrogenase	bra027582	'2-oxoglutarate dehydrogenase E1 component, putative / oxoglutarate decarboxylase, putative / alpha-ketoglutaric dehydrogenase, putative | chr3:20541435-20546034 FORWARD'	0.49162	1.40602
8.1.9	TCA / org transformation.TCA.malate DH	bo3g183840	'malate dehydrogenase (NAD), mitochondrial | chr1:19854615-19856937 REVERSE'	0.579953	1.4948
8.2.10	TCA / org transformation.other organic acid transformatons.malic	bra006107	'Symbols: ATNADP-ME2 | ATNADP-ME2 (NADP-malic enzyme 2); malate dehydrogenase (oxaloacetate-decarboxylating) (NADP+)/ malic enzyme/ oxidoreductase, acting on NADH or NADPH, NAD or NADP as acceptor | chr5:3754249-3758242 FORWARD'	0.631193	1.54885
8.2.10	TCA / org transformation.other organic acid transformatons.malic	bo9g002400	'malate oxidoreductase, putative | chr4:242515-246771 REVERSE'	0.593786	1.5092
8.2.10	TCA / org transformation.other organic acid transformatons.malic	bo2g010580	'Symbols: ATNADP-ME2 | ATNADP-ME2 (NADP-malic enzyme 2); malate dehydrogenase (oxaloacetate-decarboxylating) (NADP+)/ malic enzyme/ oxidoreductase, acting on NADH or NADPH, NAD or NADP as acceptor | chr5:3754249-3758242 FORWARD'	0.39785	1.31754
8.2.9	TCA / org transformation.other organic acid transformatons.cyt MDH	bra015314	'malate dehydrogenase, cytosolic, putative | chr1:1189078-1191412 REVERSE'	1.67405	3.19108

## Sheet: 9 Mito. electron transport
Supplementary Table Bin 9. Mitochondrial electron transport genes.Supplementary Table Bin 9. Mitochondrial electron transport genes.
Category 9: Genes common to the AtGL3 line and the K-5-8 line
Bin Code	Bin Name	Gene ID	Description	Fold Expression (log2>0) relative to WestarFold Expression (log2>0) relative to Westar		Fold Expression relative to Westar
				AtGL3 line	K-5-8 line	AtGL3 line	K-5-8 line
9	mitochondrial electron transport / ATP synthesis	bo1g007060	complex 1 family protein / LVR family protein | chr4:16556825-16558846 FORWARD	2.53818	2.40934	5.80855	5.31233
9.3	mitochondrial electron transport / ATP synthesis.electron transfer flavoprotein	bo4g019760	Symbols: ETFQO | ETFQO (electron-transfer flavoprotein:ubiquinone oxidoreductase); catalytic/ electron carrier/ electron-transferring-flavoprotein dehydrogenase | chr2:18021180-18025292 FORWARD	1.87142	4.08939	3.65892	17.0227
9.4	mitochondrial electron transport / ATP synthesis.alternative oxidase	bra031351	'Symbols: AOX1A, ATAOX1A | AOX1A (ALTERNATIVE OXIDASE 1A); alternative oxidase | chr3:7906791-7908740 FORWARD'	0.445229	0.53469	1.36153	1.44863
9.4	mitochondrial electron transport / ATP synthesis.alternative oxidase	bo5g098080	'Symbols: AOX1A, ATAOX1A | AOX1A (ALTERNATIVE OXIDASE 1A); alternative oxidase | chr3:7906791-7908740 FORWARD'	0.515266	0.470638	1.42926	1.38572
9.6	mitochondrial electron transport / ATP synthesis.cytochrome c	bo9g008180	'cytochrome c1, putative | chr3:10055789-10058716 REVERSE'	0.698637	0.528245	1.62297	1.44217
9.9	mitochondrial electron transport / ATP synthesis.F1-ATPase	bra009360	'ATP synthase beta chain, mitochondrial, putative | chr5:2821928-2824966 FORWARD'	0.719306	0.548838	1.64639	1.46291
9.9	mitochondrial electron transport / ATP synthesis.F1-ATPase	bra006161	unknown protein | chr5:4024314-4026741 REVERSE	0.288482	0.262663	1.22135	1.19969
9.9	mitochondrial electron transport / ATP synthesis.F1-ATPase	bo00673s020	'ATP synthase alpha chain, mitochondrial, putative | chr2:3361474-3364127 FORWARD'	0.132273	0.180876	1.09602	1.13357
9.1.1	mitochondrial electron transport / ATP synthesis.NADH-DH.complex I	bra026218	unknown protein | chr1:4946218-4947576 REVERSE	7.55246	4.91385	187.722	30.1451
9.1.1	mitochondrial electron transport / ATP synthesis.NADH-DH.complex I	bra038706	complex 1 family protein / LVR family protein | chr3:3908940-3910420 REVERSE	1.83204	1.70068	3.5604	3.25055
9.1.1.5	mitochondrial electron transport / ATP synthesis.NADH-DH.complex I.carbonic anhydrase	bra038640	Symbols: GAMMA CAL2 | GAMMA CAL2 (GAMMA CARBONIC ANHYDRASE-LIKE 2); transferase | chr3:18035011-18037041 FORWARD	2.18272	1.86117	4.54008	3.63302
9.1.2	mitochondrial electron transport / ATP synthesis.NADH-DH.localisation not clear	bo9g169880	'NADH-ubiquinone oxidoreductase 20 kDa subunit, mitochondrial | chr5:3790806-3793000 REVERSE'	2.54422	2.10258	5.83291	4.29477
9.1.2	mitochondrial electron transport / ATP synthesis.NADH-DH.localisation not clear	bra008938	'NADH-ubiquinone oxidoreductase 20 kDa subunit, mitochondrial | chr5:3790806-3793000 REVERSE'	1.93004	1.77744	3.81067	3.42818
9.1.2	mitochondrial electron transport / ATP synthesis.NADH-DH.localisation not clear	bo3g023060	NADH-ubiquinone oxidoreductase-related | chr5:21413646-21415006 FORWARD	2.0406	1.65215	4.11417	3.14302
9.1.2	mitochondrial electron transport / ATP synthesis.NADH-DH.localisation not clear	bra029106	NADH-ubiquinone oxidoreductase-related | chr5:21413646-21415006 FORWARD	1.98623	1.55546	3.96202	2.93927
9.2.1.3	mitochondrial electron transport / ATP synthesis.NADH-DH.type II.mitochondrial	bo9g174220	Symbols: NDC1 | NDC1 (NAD(P)H dehydrogenase C1); NADH dehydrogenase | chr5:2848506-2851428 REVERSE	0.717411	0.740299	1.64423	1.67052
9.2.1.4	mitochondrial electron transport / ATP synthesis.NADH-DH.type II.internal matrix	bo8g009450	'Symbols: ATNDI1, NDA1 | NDA1 (ALTERNATIVE NAD(P)H DEHYDROGENASE 1); NADH dehydrogenase | chr1:2204320-2206934 FORWARD'	0.332457	0.615983	1.25916	1.5326
9.2.1.4	mitochondrial electron transport / ATP synthesis.NADH-DH.type II.internal matrix	bra030676	'Symbols: ATNDI1, NDA1 | NDA1 (ALTERNATIVE NAD(P)H DEHYDROGENASE 1); NADH dehydrogenase | chr1:2204320-2206934 FORWARD'	0.220753	0.472683	1.16534	1.38769
Category 9: Genes unique to the AtGL3+ line
				Fold Expression relative to Westar
Bin Code	Bin Name	Gene ID	Description	log2>0	Value
9.5	mitochondrial electron transport / ATP synthesis.cytochrome c reductase	bra034149	'ubiquinol-cytochrome C reductase complex ubiquinone-binding protein, putative / ubiquinol-cytochrome C reductase complex 8.2 kDa protein, putative | chr3:3399736-3400741 FORWARD'	1.92447	3.79597
9.5	mitochondrial electron transport / ATP synthesis.cytochrome c reductase	bo3g172390	'ubiquinol-cytochrome C reductase complex 14 kDa protein, putative | chr4:15669219-15671194 REVERSE'	1.47245	2.77493
9.7	mitochondrial electron transport / ATP synthesis.cytochrome c oxidase	bra032878	unknown protein | chr1:9832816-9834427 REVERSE	0.637323	1.55544
9.1.2	mitochondrial electron transport / ATP synthesis.NADH-DH.localisation not clear	bo7g080150	'NADH-ubiquinone oxidoreductase B18 subunit, putative | chr2:489966-491995 FORWARD'	2.15379	4.44994
9.1.2	mitochondrial electron transport / ATP synthesis.NADH-DH.localisation not clear	bo9g019030	Symbols: FRO1 | FRO1 (FROSTBITE1); NADH dehydrogenase (ubiquinone) | chr5:26958001-26959557 FORWARD	1.91875	3.78096
9.1.2	mitochondrial electron transport / ATP synthesis.NADH-DH.localisation not clear	bo3g096530	Symbols: FRO1 | FRO1 (FROSTBITE1); NADH dehydrogenase (ubiquinone) | chr5:26958001-26959557 FORWARD	1.64526	3.12803
9.2.1.2	mitochondrial electron transport / ATP synthesis.NADH-DH.type II.external	bo7g111970	Symbols: NDB1 | NDB1 (NAD(P)H dehydrogenase B1); NADH dehydrogenase/ disulfide oxidoreductase | chr4:13992997-13995831 FORWARD	0.725204	1.65313
Category 9: Genes unique to the K-5-8 line
				Fold Expression relative to Westar
Bin Code	Bin Name	Gene ID	Description	log2>0	Value
9.3	mitochondrial electron transport / ATP synthesis.electron transfer flavoprotein	bra004759	Symbols: ETFQO | ETFQO (electron-transfer flavoprotein:ubiquinone oxidoreductase); catalytic/ electron carrier/ electron-transferring-flavoprotein dehydrogenase | chr2:18021180-18025292 FORWARD	3.39316	10.5061
9.6	mitochondrial electron transport / ATP synthesis.cytochrome c	bo8g011680	cytochrome c biogenesis protein family | chr1:18276707-18279528 FORWARD	0.619574	1.53642
9.6	mitochondrial electron transport / ATP synthesis.cytochrome c	bo7g084340	'cytochrome c1, putative | chr3:10055789-10058716 REVERSE'	0.608049	1.5242
9.6	mitochondrial electron transport / ATP synthesis.cytochrome c	bra025260	'cytochrome c1, putative | chr3:10055789-10058716 REVERSE'	0.544588	1.4586
9.7	mitochondrial electron transport / ATP synthesis.cytochrome c oxidase	bo7g057990	'Symbols: COX6B, ATCOX6B2 | COX6B (CYTOCHROME C OXIDASE 6B); cytochrome-c oxidase | chr1:7925121-7927278 FORWARD'	0.529174	1.4431
9.9	mitochondrial electron transport / ATP synthesis.F1-ATPase	bra006014	'ATP synthase beta chain, mitochondrial, putative | chr5:2821928-2824966 FORWARD'	0.709963	1.63576
9.9	mitochondrial electron transport / ATP synthesis.F1-ATPase	bra006013	'ATP synthase beta chain 2, mitochondrial | chr5:2825713-2828662 FORWARD'	0.701729	1.62645
9.9	mitochondrial electron transport / ATP synthesis.F1-ATPase	bo3g009180	'ATP synthase delta chain, mitochondrial, putative / H(+)-transporting two-sector ATPase, delta (OSCP) subunit, putative | chr5:4310314-4312048 REVERSE'	0.641108	1.55953
9.9	mitochondrial electron transport / ATP synthesis.F1-ATPase	bra033442	'Symbols: ATPQ | ATPQ (ATP SYNTHASE D CHAIN, MITOCHONDRIAL); hydrogen ion transmembrane transporter | chr3:19396565-19398377 FORWARD'	0.633509	1.55133
9.9	mitochondrial electron transport / ATP synthesis.F1-ATPase	bra009363	'ATP binding / hydrogen ion transporting ATP synthase, rotational mechanism | chr5:2818117-2821176 REVERSE'	0.606154	1.5222
9.9	mitochondrial electron transport / ATP synthesis.F1-ATPase	bo9g174260	'ATP binding / hydrogen ion transporting ATP synthase, rotational mechanism | chr5:2818117-2821176 REVERSE'	0.588722	1.50391
9.9	mitochondrial electron transport / ATP synthesis.F1-ATPase	bo9g174270	'ATP binding / hydrogen ion transporting ATP synthase, rotational mechanism | chr5:2818117-2821176 REVERSE'	0.581319	1.49622
9.9	mitochondrial electron transport / ATP synthesis.F1-ATPase	bo3g026900	'ATP synthase gamma chain, mitochondrial (ATPC) | chr2:14018690-14021183 REVERSE'	0.575223	1.48991
9.1.2	mitochondrial electron transport / ATP synthesis.NADH-DH.localisation not clear	bo4g136560	'Symbols: EMB1467 | EMB1467 (embryo defective 1467); NADH dehydrogenase (ubiquinone)/ NADH dehydrogenase/ electron carrier/ iron-sulfur cluster binding / oxidoreductase/ oxidoreductase, acting on NADH or NADPH | chr5:14897410-14900647 FORWARD'	0.672675	1.59403
9.1.2	mitochondrial electron transport / ATP synthesis.NADH-DH.localisation not clear	bra028124	'Symbols: EMB1467 | EMB1467 (embryo defective 1467); NADH dehydrogenase (ubiquinone)/ NADH dehydrogenase/ electron carrier/ iron-sulfur cluster binding / oxidoreductase/ oxidoreductase, acting on NADH or NADPH | chr5:14897410-14900647 FORWARD'	0.63804	1.55621

## Sheet: 10 Cell wall
Supplementary Table Bin 10. Cell wall metabolism genes.Supplementary Table Bin 10. Cell wall metabolism genes.Supplementary Table Bin 10. Cell wall metabolism genes.Supplementary Table Bin 10. Cell wall metabolism genes.Supplementary Table Bin 10. Cell wa
Category 10: Genes common to the AtGL3 line and the K-5-8 line
Bin Code	Bin Name	Gene ID	Description	Fold Expression (log2>0) relative to WestarFold Expression (log2>0) relative to WestarFold Expression (log2>0) relative to WestarFold Expression (log2>0) relative to WestarFold Expression (log2>0) relative to WestarFold Expression (log2>0) relative to Wes		Fold Expression relative to Westar
				AtGL3 line	K-5-8 line	AtGL3 line	K-5-8 line
10	cell wall	bo9g031090	Symbols: BDG1 | BDG1 (BODYGUARD1); hydrolase | chr1:24030820-24033556 REVERSE	0.289876	0.466816	1.22253	1.38206
10.1	cell wall.precursor synthesis	bo5g065700	UDP-N-acetylglucosamine pyrophosphorylase-related | chr1:11084859-11088563 FORWARD	0.253546	0.268202	1.19213	1.20431
10.2	cell wall.cellulose synthesis	bo3g042560	'Symbols: ATGH9A1, DEC, KOR, RSW2, IRX2, KOR1 | ATGH9A1 (ARABIDOPSIS THALIANA GLYCOSYL HYDROLASE 9A1); cellulase/ hydrolase, hydrolyzing O-glycosyl compounds | chr5:20197391-20200288 REVERSE'	0.517529	0.520502	1.4315	1.43445
10.2	cell wall.cellulose synthesis	bo7g115290	'Symbols: ATCSLC05, CSLC05, ATCSLC5 | ATCSLC5 (CELLULOSE-SYNTHASE LIKE C5); cellulose synthase/ transferase, transferring glycosyl groups | chr4:15309506-15312591 REVERSE'	0.417024	0.404211	1.33517	1.32336
10.2	cell wall.cellulose synthesis	bo1g011170	'Symbols: ATCSLC05, CSLC05, ATCSLC5 | ATCSLC5 (CELLULOSE-SYNTHASE LIKE C5); cellulose synthase/ transferase, transferring glycosyl groups | chr4:15309506-15312591 REVERSE'	0.335952	0.349802	1.26221	1.27439
10.2	cell wall.cellulose synthesis	bo9g008420	'Symbols: ATCSLC04, CSLC04, ATCSLC4, CSLC4 | ATCSLC04 (CELLULOSE-SYNTHASE LIKE C4); cellulose synthase/ transferase, transferring glycosyl groups | chr3:10505829-10509239 FORWARD'	1.9487	0.328065	3.86026	1.25533
10.2	cell wall.cellulose synthesis	bra025323	'Symbols: ATCSLC04, CSLC04, ATCSLC4, CSLC4 | ATCSLC04 (CELLULOSE-SYNTHASE LIKE C4); cellulose synthase/ transferase, transferring glycosyl groups | chr3:10505829-10509239 FORWARD'	4.91637	0.292344	30.1977	1.22463
10.2	cell wall.cellulose synthesis	bra039061	'Symbols: ATCSLC04, CSLC04, ATCSLC4, CSLC4 | ATCSLC04 (CELLULOSE-SYNTHASE LIKE C4); cellulose synthase/ transferase, transferring glycosyl groups | chr3:10505829-10509239 FORWARD'	0.622204	0.280929	1.53923	1.21498
10.2	cell wall.cellulose synthesis	bra011284	'Symbols: ATCSLC05, CSLC05, ATCSLC5 | ATCSLC5 (CELLULOSE-SYNTHASE LIKE C5); cellulose synthase/ transferase, transferring glycosyl groups | chr4:15309506-15312591 REVERSE'	0.319007	0.258483	1.24747	1.19622
10.2	cell wall.cellulose synthesis	bo9g181750	'Symbols: ATCSLA09, CSLA09, ATCSLA9, CSLA9, RAT4 | ATCSLA09; mannan synthase/ transferase, transferring glycosyl groups | chr5:985675-990549 REVERSE'	0.620551	0.175013	1.53746	1.12897
10.2	cell wall.cellulose synthesis	bo3g002530	'Symbols: ATCSLA09, CSLA09, ATCSLA9, CSLA9, RAT4 | ATCSLA09; mannan synthase/ transferase, transferring glycosyl groups | chr5:985675-990549 REVERSE'	0.430363	0.156113	1.34757	1.11428
10.2	cell wall.cellulose synthesis	bra009512	'Symbols: ATCSLA09, CSLA09, ATCSLA9, CSLA9, RAT4 | ATCSLA09; mannan synthase/ transferase, transferring glycosyl groups | chr5:985675-990549 REVERSE'	0.60595	0.108513	1.52198	1.07812
10.7	cell wall.modification	bra011899	'Symbols: ATEXLA2, EXPL2, ATEXPL2, ATHEXP BETA 2.2 | ATEXLA2 (ARABIDOPSIS THALIANA EXPANSIN-LIKE A2) | chr4:17978443-17979740 REVERSE'	3.19648	3.6597	9.16719	12.638
10.7	cell wall.modification	bra024848	'Symbols: EXGT-A3, XTH27, ATXTH27 | EXGT-A3; hydrolase, acting on glycosyl bonds / xyloglucan:xyloglucosyl transferase | chr2:385199-387344 FORWARD'	1.71838	2.00918	3.29067	4.02555
10.7	cell wall.modification	bra000194	'Symbols: ATEXPA8, EXP8, ATEXP8, ATHEXP ALPHA 1.11 | ATEXPA8 (ARABIDOPSIS THALIANA EXPANSIN A8) | chr2:16948863-16950557 REVERSE'	0.557344	1.58224	1.47156	2.99435
10.7	cell wall.modification	bo3g035060	'Symbols: ATEXPA8, EXP8, ATEXP8, ATHEXP ALPHA 1.11 | ATEXPA8 (ARABIDOPSIS THALIANA EXPANSIN A8) | chr2:16948863-16950557 REVERSE'	0.55769	1.52692	1.47191	2.88171
10.7	cell wall.modification	bo7g079960	'Symbols: EXGT-A3, XTH27, ATXTH27 | EXGT-A3; hydrolase, acting on glycosyl bonds / xyloglucan:xyloglucosyl transferase | chr2:385199-387344 FORWARD'	1.50784	1.40042	2.84383	2.63978
10.7	cell wall.modification	bra004581	'Symbols: ATEXPA8, EXP8, ATEXP8, ATHEXP ALPHA 1.11 | ATEXPA8 (ARABIDOPSIS THALIANA EXPANSIN A8) | chr2:16948863-16950557 REVERSE'	0.411263	0.775584	1.32985	1.71188
10.7	cell wall.modification	bo1g014310	'Symbols: ATXTH17, XTH17 | XTH17 (XYLOGLUCAN ENDOTRANSGLUCOSYLASE/HYDROLASE 17); hydrolase, acting on glycosyl bonds / hydrolase, hydrolyzing O-glycosyl compounds / xyloglucan:xyloglucosyl transferase | chr1:24257216-24258473 FORWARD'	0.208769	0.635172	1.1557	1.55312
10.7	cell wall.modification	bo5g014850	'xyloglucan:xyloglucosyl transferase, putative / xyloglucan endotransglycosylase, putative / endo-xyloglucan transferase, putative | chr1:3878550-3880361 REVERSE'	0.224346	0.470739	1.16825	1.38582
10.7	cell wall.modification	bo7g119780	'Symbols: ATEXLA2, EXPL2, ATEXPL2, ATHEXP BETA 2.2 | ATEXLA2 (ARABIDOPSIS THALIANA EXPANSIN-LIKE A2) | chr4:17978443-17979740 REVERSE'	0.0738874	0.4633	1.05255	1.37869
10.7	cell wall.modification	bo6g017790	'Symbols: ATEXPA1, EXP1, AT-EXP1, ATEXP1, ATHEXP ALPHA 1.2 | ATEXPA1 (ARABIDOPSIS THALIANA EXPANSIN A1) | chr1:26141836-26143496 FORWARD'	0.268189	0.443839	1.20429	1.36022
10.7	cell wall.modification	bo1g014320	'Symbols: ATXTH17, XTH17 | XTH17 (XYLOGLUCAN ENDOTRANSGLUCOSYLASE/HYDROLASE 17); hydrolase, acting on glycosyl bonds / hydrolase, hydrolyzing O-glycosyl compounds / xyloglucan:xyloglucosyl transferase | chr1:24257216-24258473 FORWARD'	0.0614291	0.431792	1.0435	1.34891
10.7	cell wall.modification	bra013164	'Symbols: EXGT-A1, EXT | EXGT-A1 (ENDOXYLOGLUCAN TRANSFERASE); hydrolase, acting on glycosyl bonds / xyloglucan:xyloglucosyl transferase | chr2:2763526-2765720 FORWARD'	0.150576	0.421015	1.11001	1.33887
10.7	cell wall.modification	bra005176	'Symbols: ATEXPA3, ATEXP3, ATHEXP ALPHA 1.9, EXP3 | EXP3 | chr2:15787705-15789853 REVERSE'	0.465194	0.39849	1.3805	1.31813
10.7	cell wall.modification	bo3g086850	'Symbols: EXGT-A1, EXT | EXGT-A1 (ENDOXYLOGLUCAN TRANSFERASE); hydrolase, acting on glycosyl bonds / xyloglucan:xyloglucosyl transferase | chr2:2763526-2765720 FORWARD'	0.211269	0.352049	1.15771	1.27637
10.7	cell wall.modification	bo2g002510	'Symbols: ATEXPA9, EXP9, ATEXP9, ATHEXP ALPHA 1.10 | ATEXPA9 (ARABIDOPSIS THALIANA EXPANSIN A9) | chr5:463158-465246 FORWARD'	0.295319	0.351502	1.22716	1.27589
10.7	cell wall.modification	bo7g039110	'xyloglucan:xyloglucosyl transferase, putative / xyloglucan endotransglycosylase, putative / endo-xyloglucan transferase, putative | chr3:8550110-8551335 FORWARD'	0.252722	0.334769	1.19145	1.26118
10.7	cell wall.modification	bo9g184700	'Symbols: ATEXPA9, EXP9, ATEXP9, ATHEXP ALPHA 1.10 | ATEXPA9 (ARABIDOPSIS THALIANA EXPANSIN A9) | chr5:463158-465246 FORWARD'	0.273766	0.293155	1.20896	1.22532
10.7	cell wall.modification	bo3g097760	'xyloglucan:xyloglucosyl transferase, putative / xyloglucan endotransglycosylase, putative / endo-xyloglucan transferase, putative | chr5:26299032-26300478 FORWARD'	0.624262	0.291296	1.54142	1.22374
10.7	cell wall.modification	bo4g167920	'Symbols: ATEXPA6, ATEXP6, ATHEXP ALPHA 1.8 | ATEXPA6 (ARABIDOPSIS THALIANA EXPANSIN A6) | chr2:12431341-12433595 REVERSE'	0.552053	0.27881	1.46617	1.21319
10.7	cell wall.modification	bo7g118760	'xyloglucan:xyloglucosyl transferase, putative / xyloglucan endotransglycosylase, putative / endo-xyloglucan transferase, putative | chr4:17775474-17777397 REVERSE'	0.599592	0.277758	1.51529	1.21231
10.7	cell wall.modification	bra007864	'Symbols: ATEXPA1, EXP1, AT-EXP1, ATEXP1, ATHEXP ALPHA 1.2 | ATEXPA1 (ARABIDOPSIS THALIANA EXPANSIN A1) | chr1:26141836-26143496 FORWARD'	0.19478	0.27414	1.14455	1.20927
10.7	cell wall.modification	bo2g063090	'Symbols: ATEXPA1, EXP1, AT-EXP1, ATEXP1, ATHEXP ALPHA 1.2 | ATEXPA1 (ARABIDOPSIS THALIANA EXPANSIN A1) | chr1:26141836-26143496 FORWARD'	0.151892	0.26785	1.11103	1.20401
10.7	cell wall.modification	bra014975	'xyloglucan:xyloglucosyl transferase, putative / xyloglucan endotransglycosylase, putative / endo-xyloglucan transferase, putative | chr3:8550110-8551335 FORWARD'	0.215842	0.253097	1.16138	1.19176
10.7	cell wall.modification	bra017855	'xyloglucan:xyloglucosyl transferase, putative / xyloglucan endotransglycosylase, putative / endo-xyloglucan transferase, putative | chr4:17775474-17777397 REVERSE'	0.467021	0.234181	1.38225	1.17624
10.7	cell wall.modification	bo4g030310	'Symbols: ATEXPA3, ATEXP3, ATHEXP ALPHA 1.9, EXP3 | EXP3 | chr2:15787705-15789853 REVERSE'	0.313253	0.210799	1.24251	1.15733
10.7	cell wall.modification	bra035658	'Symbols: ATEXPA6, ATEXP6, ATHEXP ALPHA 1.8 | ATEXPA6 (ARABIDOPSIS THALIANA EXPANSIN A6) | chr2:12431341-12433595 REVERSE'	0.404863	0.183686	1.32396	1.13578
10.7	cell wall.modification	bra034193	'Symbols: XTH9 | XTH9 (XYLOGLUCAN ENDOTRANSGLUCOSYLASE/HYDROLASE 9); hydrolase, acting on glycosyl bonds / xyloglucan:xyloglucosyl transferase | chr4:1415949-1417327 FORWARD'	0.318243	0.174308	1.24681	1.12842
10.7	cell wall.modification	bo9g006380	'Symbols: XTH9 | XTH9 (XYLOGLUCAN ENDOTRANSGLUCOSYLASE/HYDROLASE 9); hydrolase, acting on glycosyl bonds / xyloglucan:xyloglucosyl transferase | chr4:1415949-1417327 FORWARD'	0.431514	0.163947	1.34865	1.12035
10.7	cell wall.modification	bra036225	'Symbols: ATEXPA5, ATEXP5, ATHEXP ALPHA 1.4, EXP5, EXPA5 | EXPA5 (EXPANSIN A5) | chr3:11011308-11013358 REVERSE'	0.348069	0.147969	1.27286	1.10801
10.7	cell wall.modification	bo4g067010	'Symbols: ATEXPA6, ATEXP6, ATHEXP ALPHA 1.8 | ATEXPA6 (ARABIDOPSIS THALIANA EXPANSIN A6) | chr2:12431341-12433595 REVERSE'	0.255924	0.139588	1.1941	1.10159
10.7	cell wall.modification	bo7g114390	'Symbols: ATXTH17, XTH17 | XTH17 (XYLOGLUCAN ENDOTRANSGLUCOSYLASE/HYDROLASE 17); hydrolase, acting on glycosyl bonds / hydrolase, hydrolyzing O-glycosyl compounds / xyloglucan:xyloglucosyl transferase | chr1:24257216-24258473 FORWARD'	0.0280064	0.134311	1.0196	1.09757
10.7	cell wall.modification	bo11796s010	'Symbols: XTH9 | XTH9 (XYLOGLUCAN ENDOTRANSGLUCOSYLASE/HYDROLASE 9); hydrolase, acting on glycosyl bonds / xyloglucan:xyloglucosyl transferase | chr4:1415949-1417327 FORWARD'	0.363899	0.120135	1.2869	1.08684
10.7	cell wall.modification	bra000840	'Symbols: XTH9 | XTH9 (XYLOGLUCAN ENDOTRANSGLUCOSYLASE/HYDROLASE 9); hydrolase, acting on glycosyl bonds / xyloglucan:xyloglucosyl transferase | chr4:1415949-1417327 FORWARD'	0.182171	0.105905	1.13459	1.07617
10.7	cell wall.modification	bo3g049920	'Symbols: XTH9 | XTH9 (XYLOGLUCAN ENDOTRANSGLUCOSYLASE/HYDROLASE 9); hydrolase, acting on glycosyl bonds / xyloglucan:xyloglucosyl transferase | chr4:1415949-1417327 FORWARD'	0.202458	0.0887644	1.15066	1.06346
10.7	cell wall.modification	bo7g111990	'Symbols: ATEXPB3, EXPB3, ATHEXP BETA 1.6 | ATEXPB3 (ARABIDOPSIS THALIANA EXPANSIN B3) | chr4:14000038-14002069 REVERSE'	0.386536	0.0737968	1.30725	1.05248
10.7	cell wall.modification	bo3g049850	'Symbols: XTH9 | XTH9 (XYLOGLUCAN ENDOTRANSGLUCOSYLASE/HYDROLASE 9); hydrolase, acting on glycosyl bonds / xyloglucan:xyloglucosyl transferase | chr4:1415949-1417327 FORWARD'	0.0658806	0.0699439	1.04672	1.04968
10.7	cell wall.modification	bra040932	'Symbols: ATEXPA6, ATEXP6, ATHEXP ALPHA 1.8 | ATEXPA6 (ARABIDOPSIS THALIANA EXPANSIN A6) | chr2:12431341-12433595 REVERSE'	0.30826	0.0616682	1.23821	1.04367
10.7	cell wall.modification	bo1g051330	'Symbols: ATEXPB3, EXPB3, ATHEXP BETA 1.6 | ATEXPB3 (ARABIDOPSIS THALIANA EXPANSIN B3) | chr4:14000038-14002069 REVERSE'	0.428727	0.0565306	1.34605	1.03996
10.7	cell wall.modification	bra005238	'xyloglucan:xyloglucosyl transferase, putative / xyloglucan endotransglycosylase, putative / endo-xyloglucan transferase, putative | chr2:15472645-15474681 REVERSE'	0.12249	0.028388	1.08861	1.01987
10.7	cell wall.modification	bra026272	'Symbols: ATEXPB3, EXPB3, ATHEXP BETA 1.6 | ATEXPB3 (ARABIDOPSIS THALIANA EXPANSIN B3) | chr4:14000038-14002069 REVERSE'	0.183725	0.0231162	1.13581	1.01615
10.7	cell wall.modification	bo4g031120	'xyloglucan:xyloglucosyl transferase, putative / xyloglucan endotransglycosylase, putative / endo-xyloglucan transferase, putative | chr2:15472645-15474681 REVERSE'	0.0556295	0.0096336	1.03931	1.0067
10.1.1.1	cell wall.precursor synthesis.NDP sugar pyrophosphorylase.GDP mannose	bo3g034460	'Symbols: CYT1, VTC1, SOZ1, EMB101, GMP1 | CYT1 (CYTOKINESIS DEFECTIVE 1); mannose-1-phosphate guanylyltransferase/ nucleotidyltransferase | chr2:16588702-16590985 FORWARD'	1.57902	1.40373	2.98768	2.64585
10.1.1.1	cell wall.precursor synthesis.NDP sugar pyrophosphorylase.GDP mannose	bra005014	'Symbols: CYT1, VTC1, SOZ1, EMB101, GMP1 | CYT1 (CYTOKINESIS DEFECTIVE 1); mannose-1-phosphate guanylyltransferase/ nucleotidyltransferase | chr2:16588702-16590985 FORWARD'	0.483018	0.511535	1.39766	1.42557
10.1.10	'cell wall.precursor synthesis.UDP-glucose 4,6-dehydratase'	bra027310	'Symbols: RHM3, ATRHM3 | RHM3 (RHAMNOSE BIOSYNTHESIS 3); UDP-L-rhamnose synthase/ catalytic | chr3:4964155-4967075 FORWARD'	0.487096	0.451925	1.40162	1.36786
10.1.10	'cell wall.precursor synthesis.UDP-glucose 4,6-dehydratase'	bo6g095320	'Symbols: MUM4, RHM2, ATRHM2, ATMUM4 | MUM4 (MUCILAGE-MODIFIED 4); UDP-4-keto-6-deoxy-glucose-3,5-epimerase/ UDP-4-keto-rhamnose-4-keto-reductase/ UDP-L-rhamnose synthase/ UDP-glucose 4,6-dehydratase/ catalytic | chr1:19966944-19969757 REVERSE'	0.484782	0.425293	1.39937	1.34285
10.1.21	cell wall.precursor synthesis.phosphomannomutase	bo4g024980	'Symbols: ATPMM, PMM | PMM (PHOSPHOMANNOMUTASE); phosphomannomutase | chr2:18855775-18858018 FORWARD'	0.47924	0.586746	1.39401	1.50186
10.1.3	cell wall.precursor synthesis.AXS	bo8g010980	Symbols: AXS2 | AXS2 (UDP-D-APIOSE/UDP-D-XYLOSE SYNTHASE 2); UDP-glucuronate decarboxylase | chr1:2573848-2576714 REVERSE	0.639551	0.680987	1.55784	1.60324
10.1.4	cell wall.precursor synthesis.UDP-Glc dehydrogenase (UGD)	bo00667s060	'UDP-glucose 6-dehydrogenase, putative | chr5:15742762-15744943 FORWARD'	0.492319	0.430457	1.4067	1.34766
10.1.5	cell wall.precursor synthesis.UXS	bo3g018260	'Symbols: UXS3, ATUXS3 | UXS3 (UDP-GLUCURONIC ACID DECARBOXYLASE 3); UDP-glucuronate decarboxylase/ catalytic | chr5:23915530-23917998 REVERSE'	2.2387	4.17228	4.71971	18.0294
10.1.5	cell wall.precursor synthesis.UXS	bra006722	'Symbols: UXS3, ATUXS3 | UXS3 (UDP-GLUCURONIC ACID DECARBOXYLASE 3); UDP-glucuronate decarboxylase/ catalytic | chr5:23915530-23917998 REVERSE'	1.95063	3.2662	3.86542	9.62107
10.1.5	cell wall.precursor synthesis.UXS	bo4g166760	Symbols: UXS6 | NAD-dependent epimerase/dehydratase family protein | chr2:12336188-12339027 REVERSE	0.407093	0.175864	1.32601	1.12964
10.1.6	cell wall.precursor synthesis.GAE	bo1g101240	Symbols: GAE6 | GAE6 (UDP-D-GLUCURONATE 4-EPIMERASE 6); UDP-glucuronate 4-epimerase/ catalytic | chr3:8603444-8605462 FORWARD	1.68868	0.655518	3.22361	1.57518
10.1.6	cell wall.precursor synthesis.GAE	bra028348	Symbols: GAE6 | GAE6 (UDP-D-GLUCURONATE 4-EPIMERASE 6); UDP-glucuronate 4-epimerase/ catalytic | chr3:8603444-8605462 FORWARD	1.41522	0.65355	2.66701	1.57303
10.1.6	cell wall.precursor synthesis.GAE	bo7g038960	Symbols: GAE6 | GAE6 (UDP-D-GLUCURONATE 4-EPIMERASE 6); UDP-glucuronate 4-epimerase/ catalytic | chr3:8603444-8605462 FORWARD	0.475835	0.488635	1.39072	1.40312
10.1.7	cell wall.precursor synthesis.GMD	bo7g100810	'Symbols: MUR1, MUR_1, GMD2 | MUR1 (MURUS 1); GDP-mannose 4,6-dehydratase | chr3:19007010-19008427 REVERSE'	1.84238	1.92428	3.586	3.79548
10.1.9	cell wall.precursor synthesis.MUR4	bra039512	Symbols: DUR | DUR (DEFECTIVE UGE IN ROOT); UDP-glucose 4-epimerase/ binding / catalytic/ coenzyme binding | chr5:17921515-17923643 FORWARD	0.042817	0.0768065	1.03012	1.05468
10.2.1	cell wall.cellulose synthesis.cellulose synthase	bra021798	'Symbols: ATCSLB03, CSLB03, ATCSLB3 | ATCSLB03; cellulose synthase/ transferase/ transferase, transferring glycosyl groups | chr2:13809216-13813570 FORWARD'	2.6856	2.37378	6.43348	5.18296
10.2.1	cell wall.cellulose synthesis.cellulose synthase	bo1g037390	'Symbols: ATCSLG2, CSLG2 | ATCSLG2; cellulose synthase/ transferase/ transferase, transferring glycosyl groups | chr4:12462030-12465625 FORWARD'	1.89873	1.66627	3.72886	3.17393
10.2.1	cell wall.cellulose synthesis.cellulose synthase	bra024324	'Symbols: CESA6, IXR2, E112, PRC1 | CESA6 (CELLULOSE SYNTHASE 6); cellulose synthase/ transferase, transferring glycosyl groups | chr5:25881066-25886694 FORWARD'	0.539628	0.587849	1.4536	1.503
10.2.1	cell wall.cellulose synthesis.cellulose synthase	bo3g100970	'Symbols: CESA6, IXR2, E112, PRC1 | CESA6 (CELLULOSE SYNTHASE 6); cellulose synthase/ transferase, transferring glycosyl groups | chr5:25881066-25886694 FORWARD'	0.563883	0.576456	1.47824	1.49118
10.2.1	cell wall.cellulose synthesis.cellulose synthase	bo9g018320	'Symbols: CESA6, IXR2, E112, PRC1 | CESA6 (CELLULOSE SYNTHASE 6); cellulose synthase/ transferase, transferring glycosyl groups | chr5:25881066-25886694 FORWARD'	0.700024	0.516765	1.62453	1.43074
10.2.1	cell wall.cellulose synthesis.cellulose synthase	bo1g010450	'Symbols: CESA1, RSW1 | CESA1 (CELLULOSE SYNTHASE 1); cellulose synthase/ transferase, transferring glycosyl groups | chr4:15640620-15646665 REVERSE'	0.656889	0.494176	1.57668	1.40852
10.2.1	cell wall.cellulose synthesis.cellulose synthase	bo3g003250	'Symbols: CESA3, IXR1, ATCESA3, ATH-B, CEV1 | CEV1 (CONSTITUTIVE EXPRESSION OF VSP 1); cellulose synthase/ transferase, transferring glycosyl groups | chr5:1530174-1535414 REVERSE'	0.601047	0.480762	1.51682	1.39548
10.2.1	cell wall.cellulose synthesis.cellulose synthase	bo7g115740	'Symbols: CESA1, RSW1 | CESA1 (CELLULOSE SYNTHASE 1); cellulose synthase/ transferase, transferring glycosyl groups | chr4:15640620-15646665 REVERSE'	0.738957	0.463686	1.66897	1.37906
10.2.1	cell wall.cellulose synthesis.cellulose synthase	bra021796	'Symbols: ATCSLB03, CSLB03, ATCSLB3 | ATCSLB03; cellulose synthase/ transferase/ transferase, transferring glycosyl groups | chr2:13809216-13813570 FORWARD'	0.0671377	0.419841	1.04764	1.33778
10.2.1	cell wall.cellulose synthesis.cellulose synthase	bra023952	'Symbols: CESA1, RSW1 | CESA1 (CELLULOSE SYNTHASE 1); cellulose synthase/ transferase, transferring glycosyl groups | chr4:15640620-15646665 REVERSE'	0.732986	0.417505	1.66208	1.33562
10.2.1	cell wall.cellulose synthesis.cellulose synthase	bra005845	'Symbols: CESA3, IXR1, ATCESA3, ATH-B, CEV1 | CEV1 (CONSTITUTIVE EXPRESSION OF VSP 1); cellulose synthase/ transferase, transferring glycosyl groups | chr5:1530174-1535414 REVERSE'	0.521036	0.40939	1.43499	1.32812
10.2.1	cell wall.cellulose synthesis.cellulose synthase	bra006407	'Symbols: IRX3, CESA7, ATCESA7, MUR10 | IRX3 (IRREGULAR XYLEM 3); cellulose synthase | chr5:5736630-5741465 REVERSE'	0.391561	0.30107	1.31181	1.23206
10.2.1	cell wall.cellulose synthesis.cellulose synthase	bo3g012630	'Symbols: IRX3, CESA7, ATCESA7, MUR10 | IRX3 (IRREGULAR XYLEM 3); cellulose synthase | chr5:5736630-5741465 REVERSE'	0.253877	0.28604	1.19241	1.21929
10.2.1	cell wall.cellulose synthesis.cellulose synthase	bo7g066970	'Symbols: CESA4, IRX5, NWS2 | CESA4 (CELLULOSE SYNTHASE A4); cellulose synthase/ transferase, transferring glycosyl groups | chr5:17714645-17719723 FORWARD'	0.282568	0.197095	1.21636	1.14639
10.2.1	cell wall.cellulose synthesis.cellulose synthase	bra033714	'Symbols: CESA4, IRX5, NWS2 | CESA4 (CELLULOSE SYNTHASE A4); cellulose synthase/ transferase, transferring glycosyl groups | chr5:17714645-17719723 FORWARD'	0.367893	0.169655	1.29047	1.12479
10.2.1	cell wall.cellulose synthesis.cellulose synthase	bra006036	'Symbols: CESA5 | CESA5 (CELLULOSE SYNTHASE 5); cellulose synthase/ transferase, transferring glycosyl groups | chr5:3073356-3078262 FORWARD'	0.418677	0.159387	1.3367	1.11681
10.2.1	cell wall.cellulose synthesis.cellulose synthase	bra012578	'Symbols: CESA8, IRX1, ATCESA8, LEW2 | IRX1 (IRREGULAR XYLEM 1); cellulose synthase/ transferase, transferring glycosyl groups | chr4:10312624-10316790 REVERSE'	0.219318	0.154521	1.16418	1.11305
10.2.1	cell wall.cellulose synthesis.cellulose synthase	bo7g106250	'Symbols: CESA8, IRX1, ATCESA8, LEW2 | IRX1 (IRREGULAR XYLEM 1); cellulose synthase/ transferase, transferring glycosyl groups | chr4:10312624-10316790 REVERSE'	0.242031	0.150088	1.18266	1.10964
10.2.2	cell wall.cellulose synthesis.COBRA	bo9g014410	Symbols: COB | COB (COBRA) | chr5:24511196-24514129 REVERSE	0.572112	0.509073	1.4867	1.42314
10.2.2	cell wall.cellulose synthesis.COBRA	bra035951	Symbols: COB | COB (COBRA) | chr5:24511196-24514129 REVERSE	0.463187	0.435759	1.37858	1.35262
10.2.2	cell wall.cellulose synthesis.COBRA	bra012996	Symbols: COB | COB (COBRA) | chr5:24511196-24514129 REVERSE	0.530907	0.306718	1.44484	1.23689
10.3.2	cell wall.hemicellulose synthesis.glucuronoxylan	bra002442	Symbols: F8H | F8H (FRA8 HOMOLOG); catalytic | chr5:7676938-7679179 FORWARD	0.330093	0.35885	1.25709	1.2824
10.3.2	cell wall.hemicellulose synthesis.glucuronoxylan	bo1g116390	'Symbols: PGSIP1 | PGSIP1 (PLANT GLYCOGENIN-LIKE STARCH INITIATION PROTEIN 1); transferase, transferring glycosyl groups | chr3:6419031-6421982 REVERSE'	0.225982	0.264387	1.16957	1.20113
10.5.1.1	cell wall.cell wall proteins.AGPs.AGP	bo3g185090	'Symbols: AGP21, ATAGP21 | AGP21 | chr1:20648465-20648891 REVERSE'	0.608745	0.960879	1.52493	1.9465
10.5.1.1	cell wall.cell wall proteins.AGPs.AGP	bra021074	arabinogalactan-protein family | chr4:9556978-9557812 FORWARD	0.731971	0.899588	1.66091	1.86553
10.5.1.1	cell wall.cell wall proteins.AGPs.AGP	bo8g046020	arabinogalactan-protein family | chr4:9556978-9557812 FORWARD	0.468014	0.658837	1.3832	1.57881
10.5.1.1	cell wall.cell wall proteins.AGPs.AGP	bra015274	Symbols: FLA9 | FLA9 (FASCICLIN-LIKE ARABINOOGALACTAN 9) | chr1:982506-983540 REVERSE	0.204662	0.635288	1.15242	1.55325
10.5.1.1	cell wall.cell wall proteins.AGPs.AGP	bo7g104810	arabinogalactan-protein family | chr4:9556978-9557812 FORWARD	0.69738	0.60428	1.62156	1.52022
10.5.1.1	cell wall.cell wall proteins.AGPs.AGP	bo1g139860	Symbols: FLA18 | FLA18 (FASCICLIN-LIKE ARABINOGALACTAN PROTEIN 18 PRECURSOR) | chr3:3698839-3701493 FORWARD	0.384069	0.569531	1.30502	1.48404
10.5.1.1	cell wall.cell wall proteins.AGPs.AGP	bra004546	'Symbols: AGP16, ATAGP16 | AGP16 (ARABINOGALACTAN PROTEIN 16) | chr2:19018509-19019255 REVERSE'	0.304284	0.502332	1.23481	1.4165
10.5.1.1	cell wall.cell wall proteins.AGPs.AGP	bo3g132570	Symbols: SOS5 | SOS5 (salt overly sensitive 5); polysaccharide binding / protein binding | chr3:17136456-17137874 REVERSE	0.412589	0.488036	1.33107	1.40253
10.5.1.1	cell wall.cell wall proteins.AGPs.AGP	bo2g152960	Symbols: FLA13 | FLA13 (FASCICLIN-LIKE ARABINOGALACTAN PROTEIN 13 PRECURSOR) | chr5:17761090-17762003 FORWARD	0.271817	0.467091	1.20733	1.38232
10.5.1.1	cell wall.cell wall proteins.AGPs.AGP	bo9g059630	Symbols: FLA13 | FLA13 (FASCICLIN-LIKE ARABINOGALACTAN PROTEIN 13 PRECURSOR) | chr5:17761090-17762003 FORWARD	0.269686	0.463429	1.20555	1.37882
10.5.1.1	cell wall.cell wall proteins.AGPs.AGP	bo3g084370	Symbols: FLA7 | FLA7 (FASCICLIN-LIKE ARABINOOGALACTAN 7) | chr2:1676742-1678455 FORWARD	0.388711	0.396027	1.30922	1.31588
10.5.1.1	cell wall.cell wall proteins.AGPs.AGP	bo5g004170	Symbols: FLA9 | FLA9 (FASCICLIN-LIKE ARABINOOGALACTAN 9) | chr1:982506-983540 REVERSE	0.214152	0.357813	1.16002	1.28148
10.5.1.1	cell wall.cell wall proteins.AGPs.AGP	bra003071	'Symbols: AGP22, ATAGP22 | AGP22 (ARABINOGALACTAN PROTEIN 22) | chr5:21603620-21604231 FORWARD'	0.31432	0.333936	1.24343	1.26045
10.5.1.1	cell wall.cell wall proteins.AGPs.AGP	bra018207	Symbols: SOS5 | SOS5 (salt overly sensitive 5); polysaccharide binding / protein binding | chr3:17136456-17137874 REVERSE	0.345634	0.322631	1.27071	1.25061
10.5.1.1	cell wall.cell wall proteins.AGPs.AGP	bo3g088480	Symbols: AGP9 | AGP9 (ARABINOGALACTAN PROTEIN 9) | chr2:6399621-6401059 FORWARD	0.593544	0.307956	1.50895	1.23795
10.5.1.1	cell wall.cell wall proteins.AGPs.AGP	bra029925	Symbols: FLA2 | FLA2 (FASCICLIN-LIKE ARABINOGALACTAN 2) | chr4:7491383-7492876 REVERSE	0.334381	0.289545	1.26084	1.22225
10.5.1.1	cell wall.cell wall proteins.AGPs.AGP	bra000419	'Symbols: AGP16, ATAGP16 | AGP16 (ARABINOGALACTAN PROTEIN 16) | chr2:19018509-19019255 REVERSE'	0.279093	0.282971	1.21343	1.2167
10.5.1.1	cell wall.cell wall proteins.AGPs.AGP	bra019572	Symbols: FLA2 | FLA2 (FASCICLIN-LIKE ARABINOGALACTAN 2) | chr4:7491383-7492876 REVERSE	0.363106	0.263001	1.28619	1.19997
10.5.1.1	cell wall.cell wall proteins.AGPs.AGP	bo4g125450	Symbols: FLA15 | FLA15 (FASCICLIN-LIKE ARABINOGALACTAN PROTEIN 15 PRECURSOR) | chr3:19417490-19419782 FORWARD	1.55538	0.25601	2.93911	1.19417
10.5.1.1	cell wall.cell wall proteins.AGPs.AGP	bo3g039170	'Symbols: AGP16, ATAGP16 | AGP16 (ARABINOGALACTAN PROTEIN 16) | chr2:19018509-19019255 REVERSE'	0.187713	0.255355	1.13896	1.19363
10.5.1.1	cell wall.cell wall proteins.AGPs.AGP	bra013197	Symbols: FLA7 | FLA7 (FASCICLIN-LIKE ARABINOOGALACTAN 7) | chr2:1676742-1678455 FORWARD	0.327152	0.246448	1.25453	1.18628
10.5.1.1	cell wall.cell wall proteins.AGPs.AGP	bo9g120990	Symbols: FLA1 | FLA1 (FASCICLIN-LIKE ARAB INOGALACTAN 1) | chr5:22558148-22560461 REVERSE	0.420954	0.243868	1.33881	1.18416
10.5.1.1	cell wall.cell wall proteins.AGPs.AGP	bo6g019640	'Symbols: AGP19, ATAGP19 | AGP19 (ARABINOGALACTAN-PROTEIN 19) | chr1:25809298-25810130 FORWARD'	0.335829	0.242321	1.2621	1.18289
10.5.1.1	cell wall.cell wall proteins.AGPs.AGP	bra005740	Symbols: FLA11 | FLA11 | chr5:752750-753657 REVERSE	0.360049	0.223096	1.28347	1.16724
10.5.1.1	cell wall.cell wall proteins.AGPs.AGP	bra028848	Symbols: FLA11 | FLA11 | chr5:752750-753657 REVERSE	0.190285	0.204975	1.14099	1.15267
10.5.1.1	cell wall.cell wall proteins.AGPs.AGP	bo2g003890	Symbols: FLA11 | FLA11 | chr5:752750-753657 REVERSE	0.209399	0.105583	1.15621	1.07593
10.5.2	cell wall.cell wall proteins.proline rich proteins	bo4g145740	Symbols: ATPRP2 | ATPRP2 (PROLINE-RICH PROTEIN 2) | chr2:9060625-9062091 REVERSE	0.599213	0.103919	1.51489	1.07469
10.5.2	cell wall.cell wall proteins.proline rich proteins	bra030319	Symbols: ATPRP2 | ATPRP2 (PROLINE-RICH PROTEIN 2) | chr2:9060625-9062091 REVERSE	0.362424	0.0719932	1.28558	1.05117
10.5.3	cell wall.cell wall proteins.LRR	bra016440	unknown protein | chr2:19145529-19146713 FORWARD	3.10325	6.66243	8.59351	101.295
10.5.3	cell wall.cell wall proteins.LRR	bo3g083270	leucine-rich repeat family protein / extensin family protein | chr3:8901154-8902638 REVERSE	0.707537	0.572566	1.63301	1.48717
10.5.3	cell wall.cell wall proteins.LRR	bo4g007100	unknown protein | chr2:19145529-19146713 FORWARD	0.397812	0.337294	1.31751	1.26338
10.5.3	cell wall.cell wall proteins.LRR	bra039269	unknown protein | chr2:19145529-19146713 FORWARD	0.453884	0.291962	1.36972	1.2243
10.5.3	cell wall.cell wall proteins.LRR	bra024151	leucine-rich repeat family protein / extensin family protein | chr4:14418605-14420250 FORWARD	0.28651	0.228508	1.21969	1.17162
10.5.3	cell wall.cell wall proteins.LRR	bra027044	Symbols: LRX2 | LRX2 (LEUCINE-RICH REPEAT/EXTENSIN 2); protein binding / structural constituent of cell wall | chr1:23111818-23115293 FORWARD	0.0127474	0.211414	1.00887	1.15782
10.5.3	cell wall.cell wall proteins.LRR	bo9g037330	Symbols: LRX2 | LRX2 (LEUCINE-RICH REPEAT/EXTENSIN 2); protein binding / structural constituent of cell wall | chr1:23111818-23115293 FORWARD	0.00735835	0.201228	1.00511	1.14968
10.5.3	cell wall.cell wall proteins.LRR	bra039774	leucine-rich repeat family protein / extensin family protein | chr4:4070813-4072305 REVERSE	0.219531	0.192397	1.16435	1.14266
10.5.3	cell wall.cell wall proteins.LRR	bra004520	unknown protein | chr2:19145529-19146713 FORWARD	0.338908	0.129255	1.2648	1.09373
10.5.4	cell wall.cell wall proteins.HRGP	bo4g194100	proline-rich extensin-like family protein | chr2:17945893-17947022 FORWARD	15.748	3.49002	55031	11.2357
10.5.4	cell wall.cell wall proteins.HRGP	bra037731	proline-rich extensin-like family protein | chr2:17945893-17947022 FORWARD	15.0245	2.85056	33328.7	7.2128
10.5.4	cell wall.cell wall proteins.HRGP	bra026268	hydroxyproline-rich glycoprotein family protein | chr4:14014653-14017068 FORWARD	4.37774	2.3403	20.7888	5.06407
10.5.4	cell wall.cell wall proteins.HRGP	bo1g051380	hydroxyproline-rich glycoprotein family protein | chr4:14014653-14017068 FORWARD	3.2706	2.31462	9.65047	4.97475
10.5.4	cell wall.cell wall proteins.HRGP	bra010376	hydroxyproline-rich glycoprotein family protein | chr4:14014653-14017068 FORWARD	2.84844	2.30039	7.20219	4.9259
10.5.5	cell wall.cell wall proteins.RGP	bo9g163890	'Symbols: RGP2, ATRGP2 | RGP2 (REVERSIBLY GLYCOSYLATED POLYPEPTIDE 2); transferase, transferring hexosyl groups | chr5:5092157-5094494 FORWARD'	0.610058	0.527011	1.52632	1.44094
10.6.2	cell wall.degradation.mannan-xylose-arabinose-fucose	bra024089	'Symbols: MERI5B, MERI-5, SEN4 | MERI5B (meristem-5); hydrolase, acting on glycosyl bonds / xyloglucan:xyloglucosyl transferase | chr4:14819192-14820592 REVERSE'	1.64562	6.05729	3.12882	66.5924
10.6.2	cell wall.degradation.mannan-xylose-arabinose-fucose	bra010038	'Symbols: BXL1, ATBXL1 | BXL1 (BETA-XYLOSIDASE 1); hydrolase, hydrolyzing O-glycosyl compounds | chr5:20011879-20016742 REVERSE'	0.765367	3.17519	1.6998	9.03289
10.6.2	cell wall.degradation.mannan-xylose-arabinose-fucose	bo7g092700	'Symbols: BXL1, ATBXL1 | BXL1 (BETA-XYLOSIDASE 1); hydrolase, hydrolyzing O-glycosyl compounds | chr5:20011879-20016742 REVERSE'	0.656091	2.21256	1.57581	4.63498
10.6.2	cell wall.degradation.mannan-xylose-arabinose-fucose	bo2g151530	'Symbols: BXL1, ATBXL1 | BXL1 (BETA-XYLOSIDASE 1); hydrolase, hydrolyzing O-glycosyl compounds | chr5:20011879-20016742 REVERSE'	0.398538	2.02851	1.31817	4.07983
10.6.2	cell wall.degradation.mannan-xylose-arabinose-fucose	bo1g141510	'Symbols: ASD1, ARAF1, ARAF, ATASD1 | ASD1 (ALPHA-L-ARABINOFURANOSIDASE 1); alpha-N-arabinofuranosidase/ hydrolase, acting on glycosyl bonds / xylan 1,4-beta-xylosidase | chr3:3360888-3365414 REVERSE'	1.55182	1.86244	2.93186	3.63623
10.6.2	cell wall.degradation.mannan-xylose-arabinose-fucose	bra034141	'Symbols: ASD1, ARAF1, ARAF, ATASD1 | ASD1 (ALPHA-L-ARABINOFURANOSIDASE 1); alpha-N-arabinofuranosidase/ hydrolase, acting on glycosyl bonds / xylan 1,4-beta-xylosidase | chr3:3360888-3365414 REVERSE'	1.8014	1.69863	3.48559	3.24593
10.6.2	cell wall.degradation.mannan-xylose-arabinose-fucose	bra020646	'Symbols: BXL1, ATBXL1 | BXL1 (BETA-XYLOSIDASE 1); hydrolase, hydrolyzing O-glycosyl compounds | chr5:20011879-20016742 REVERSE'	0.699157	1.6661	1.62356	3.17355
10.6.2	cell wall.degradation.mannan-xylose-arabinose-fucose	bo5g003290	'Symbols: BXL2, ATBXL2 | BXL2 (BETA-XYLOSIDASE 2); hydrolase, hydrolyzing O-glycosyl compounds | chr1:564205-567769 FORWARD'	0.375797	1.36626	1.29756	2.57802
10.6.2	cell wall.degradation.mannan-xylose-arabinose-fucose	bo3g101180	'Symbols: XYL4, ATBXL4 | XYL4; hydrolase, hydrolyzing O-glycosyl compounds / xylan 1,4-beta-xylosidase | chr5:25810115-25813335 REVERSE'	0.371728	0.644931	1.2939	1.56366
10.6.2	cell wall.degradation.mannan-xylose-arabinose-fucose	bo6g020470	Symbols: ATFXG1 | ATFXG1 (alpha-fucosidase 1); alpha-L-fucosidase/ carboxylesterase | chr1:25431586-25432990 REVERSE	0.426288	0.56241	1.34377	1.47673
10.6.2	cell wall.degradation.mannan-xylose-arabinose-fucose	bra024311	'Symbols: XYL4, ATBXL4 | XYL4; hydrolase, hydrolyzing O-glycosyl compounds / xylan 1,4-beta-xylosidase | chr5:25810115-25813335 REVERSE'	0.254546	0.505992	1.19296	1.4201
10.6.2	cell wall.degradation.mannan-xylose-arabinose-fucose	bra015636	glycosyl hydrolase family 3 protein | chr1:29349679-29352924 REVERSE	8.98317	0.439255	506.063	1.3559
10.6.2	cell wall.degradation.mannan-xylose-arabinose-fucose	bo5g113800	glycosyl hydrolase family 3 protein | chr3:6815613-6818308 REVERSE	0.491392	0.256435	1.4058	1.19452
10.6.2	cell wall.degradation.mannan-xylose-arabinose-fucose	bra027867	'Symbols: RXF12, ATXYN1 | RXF12; endo-1,4-beta-xylanase/ hydrolase, hydrolyzing O-glycosyl compounds | chr1:21684584-21688321 FORWARD'	0.180381	0.148438	1.13318	1.10837
10.6.2	cell wall.degradation.mannan-xylose-arabinose-fucose	bo9g048830	'Symbols: RXF12, ATXYN1 | RXF12; endo-1,4-beta-xylanase/ hydrolase, hydrolyzing O-glycosyl compounds | chr1:21684584-21688321 FORWARD'	0.138777	0.114457	1.10097	1.08257
10.6.2	cell wall.degradation.mannan-xylose-arabinose-fucose	bo9g018170	'Symbols: XYL4, ATBXL4 | XYL4; hydrolase, hydrolyzing O-glycosyl compounds / xylan 1,4-beta-xylosidase | chr5:25810115-25813335 REVERSE'	0.21896	0.076319	1.16389	1.05432
10.6.3	cell wall.degradation.pectate lyases and polygalacturonases	bra003200	Symbols: PMR6 | PMR6 (powdery mildew resistant 6); lyase/ pectate lyase | chr3:20345082-20348582 FORWARD	42.2994	7.57664	5.41245e+12	190.895
10.6.3	cell wall.degradation.pectate lyases and polygalacturonases	bra009234	'Symbols: PGIP1, ATPGIP1 | PGIP1 (POLYGALACTURONASE INHIBITING PROTEIN 1); protein binding | chr5:2132350-2133587 FORWARD'	5.48335	5.22223	44.7356	37.3292
10.6.3	cell wall.degradation.pectate lyases and polygalacturonases	bo2g013480	glycoside hydrolase family 28 protein / polygalacturonase (pectinase) family protein | chr5:5653524-5655336 REVERSE	2.53229	2.95676	5.78487	7.76378
10.6.3	cell wall.degradation.pectate lyases and polygalacturonases	bo6g058470	Symbols: PMR6 | PMR6 (powdery mildew resistant 6); lyase/ pectate lyase | chr3:20345082-20348582 FORWARD	17.5784	2.29823	195721	4.91852
10.6.3	cell wall.degradation.pectate lyases and polygalacturonases	bra035299	glycoside hydrolase family 28 protein / polygalacturonase (pectinase) family protein | chr3:21405387-21407624 REVERSE	1.54942	2.04121	2.92699	4.1159
10.6.3	cell wall.degradation.pectate lyases and polygalacturonases	bra027148	'polygalacturonase, putative / pectinase, putative | chr1:22314170-22316970 REVERSE'	0.291928	0.542774	1.22428	1.45677
10.6.3	cell wall.degradation.pectate lyases and polygalacturonases	bra029614	pectate lyase family protein | chr3:2212728-2216483 REVERSE	0.116682	0.517479	1.08424	1.43145
10.6.3	cell wall.degradation.pectate lyases and polygalacturonases	bra016224	'BURP domain-containing protein / polygalacturonase, putative | chr1:26512722-26515188 REVERSE'	0.772745	0.48298	1.70852	1.39763
10.6.3	cell wall.degradation.pectate lyases and polygalacturonases	bo7g109150	glycoside hydrolase family 28 protein / polygalacturonase (pectinase) family protein | chr4:12397038-12400091 REVERSE	0.162029	0.477409	1.11886	1.39224
10.6.3	cell wall.degradation.pectate lyases and polygalacturonases	bo1g037200	glycoside hydrolase family 28 protein / polygalacturonase (pectinase) family protein | chr4:12397038-12400091 REVERSE	0.454676	0.453145	1.37048	1.36902
10.6.3	cell wall.degradation.pectate lyases and polygalacturonases	bo5g141950	pectate lyase family protein | chr3:2212728-2216483 REVERSE	0.0949756	0.431521	1.06805	1.34865
10.6.3	cell wall.degradation.pectate lyases and polygalacturonases	bo5g123630	glycoside hydrolase family 28 protein / polygalacturonase (pectinase) family protein | chr3:5748570-5751297 FORWARD	0.28265	0.393842	1.21643	1.31389
10.6.3	cell wall.degradation.pectate lyases and polygalacturonases	bo1g034680	glycoside hydrolase family 28 protein / polygalacturonase (pectinase) family protein | chr4:12264590-12267196 FORWARD	0.312252	0.359351	1.24164	1.28285
10.6.3	cell wall.degradation.pectate lyases and polygalacturonases	bo9g043970	'polygalacturonase, putative / pectinase, putative | chr1:22314170-22316970 REVERSE'	0.177279	0.356975	1.13075	1.28074
10.6.3	cell wall.degradation.pectate lyases and polygalacturonases	bo9g072720	glycoside hydrolase family 28 protein / polygalacturonase (pectinase) family protein | chr5:19953487-19956116 FORWARD	0.213827	0.351208	1.15976	1.27563
10.6.3	cell wall.degradation.pectate lyases and polygalacturonases	bo7g108820	glycoside hydrolase family 28 protein / polygalacturonase (pectinase) family protein | chr4:12264590-12267196 FORWARD	0.350108	0.325146	1.27466	1.25279
10.6.3	cell wall.degradation.pectate lyases and polygalacturonases	bra038614	pectate lyase family protein | chr5:25340954-25343119 REVERSE	0.39875	0.313887	1.31837	1.24305
10.6.3	cell wall.degradation.pectate lyases and polygalacturonases	bra020656	glycoside hydrolase family 28 protein / polygalacturonase (pectinase) family protein | chr5:19953487-19956116 FORWARD	0.197792	0.281277	1.14694	1.21527
10.6.3	cell wall.degradation.pectate lyases and polygalacturonases	bra019264	glycoside hydrolase family 28 protein / polygalacturonase (pectinase) family protein | chr4:12397038-12400091 REVERSE	0.102738	0.259608	1.07381	1.19715
10.6.3	cell wall.degradation.pectate lyases and polygalacturonases	bra035852	pectate lyase family protein | chr5:25340954-25343119 REVERSE	0.177643	0.233966	1.13103	1.17606
10.6.3	cell wall.degradation.pectate lyases and polygalacturonases	bo5g126680	glycoside hydrolase family 28 protein / polygalacturonase (pectinase) family protein | chr3:5325290-5327537 REVERSE	0.143421	0.213332	1.10452	1.15936
10.6.3	cell wall.degradation.pectate lyases and polygalacturonases	bo9g017560	pectate lyase family protein | chr5:25340954-25343119 REVERSE	0.24486	0.207539	1.18498	1.15472
10.6.3	cell wall.degradation.pectate lyases and polygalacturonases	bo5g004810	pectate lyase family protein | chr1:1303529-1307884 REVERSE	0.35466	0.142918	1.27868	1.10414
10.6.3	cell wall.degradation.pectate lyases and polygalacturonases	bra004073	pectate lyase family protein | chr1:25401588-25403503 FORWARD	0.134922	0.141945	1.09803	1.10339
10.6.3	cell wall.degradation.pectate lyases and polygalacturonases	bra015341	pectate lyase family protein | chr1:1303529-1307884 REVERSE	0.294624	0.132828	1.22657	1.09644
10.6.3	cell wall.degradation.pectate lyases and polygalacturonases	bo2g056170	pectate lyase family protein | chr1:25401588-25403503 FORWARD	2.8631	0.0969581	7.27579	1.06952
10.6.3	cell wall.degradation.pectate lyases and polygalacturonases	bo5g012160	polygalacturonase | chr1:3515365-3517888 REVERSE	0.14124	0.0822886	1.10285	1.0587
10.6.3	cell wall.degradation.pectate lyases and polygalacturonases	bo6g028210	pectate lyase family protein | chr1:25401588-25403503 FORWARD	0.151508	0.0749966	1.11073	1.05336
10.6.3	cell wall.degradation.pectate lyases and polygalacturonases	bra019912	polygalacturonase | chr1:3515365-3517888 REVERSE	0.10783	0.0651225	1.07761	1.04617
10.8.1	cell wall.pectin*esterases.PME	bo6g076130	Symbols: ATPME1 | ATPME1; pectinesterase | chr1:20101445-20103667 FORWARD	0.529797	0.639066	1.44373	1.55732
10.8.1	cell wall.pectin*esterases.PME	bo07445s010	'pectinesterase, putative | chr3:3354482-3357614 REVERSE'	0.164443	0.581286	1.12073	1.49618
10.8.1	cell wall.pectin*esterases.PME	bra018000	pectinesterase family protein | chr3:18249776-18253839 FORWARD	0.66699	0.580915	1.58776	1.4958
10.8.1	cell wall.pectin*esterases.PME	bo3g110770	pectinesterase family protein | chr3:18249776-18253839 FORWARD	0.243722	0.462454	1.18404	1.37788
10.8.1	cell wall.pectin*esterases.PME	bo8g077610	pectinesterase family protein | chr3:18249776-18253839 FORWARD	0.457122	0.458642	1.3728	1.37425
10.8.1	cell wall.pectin*esterases.PME	bra019584	pectinesterase family protein | chr3:18249776-18253839 FORWARD	0.233592	0.454263	1.17576	1.37008
10.8.1	cell wall.pectin*esterases.PME	bra040562	Symbols: ATPME1 | ATPME1; pectinesterase | chr1:20101445-20103667 FORWARD	0.317333	0.35814	1.24603	1.28177
10.8.1	cell wall.pectin*esterases.PME	bo8g024430	Symbols: SKS6 | SKS6 (SKU5-SIMILAR 6); pectinesterase | chr1:15603617-15607966 REVERSE	0.271927	0.289395	1.20742	1.22213
10.8.1	cell wall.pectin*esterases.PME	bo9g152540	pectinesterase family protein | chr5:6670458-6673282 FORWARD	0.30946	0.27939	1.23924	1.21368
10.8.1	cell wall.pectin*esterases.PME	bra034943	Symbols: SKS6 | SKS6 (SKU5-SIMILAR 6); pectinesterase | chr1:15603617-15607966 REVERSE	0.185935	0.239697	1.13755	1.18074
10.8.1	cell wall.pectin*esterases.PME	bra036278	Symbols: ATPMEPCRB | ATPMEPCRB; pectinesterase | chr4:1032413-1035037 FORWARD	0.128105	0.162915	1.09286	1.11955
10.8.1	cell wall.pectin*esterases.PME	bo6g076140	Symbols: ATPME2 | ATPME2; pectinesterase | chr1:20098522-20100889 FORWARD	0.267097	0.15178	1.20338	1.11094
10.8.1	cell wall.pectin*esterases.PME	bo3g041870	pectinesterase family protein | chr2:11247383-11249493 FORWARD	0.251619	0.0573858	1.19054	1.04058
10.8.1	cell wall.pectin*esterases.PME	bo7g054220	pectinesterase family protein | chr2:11247383-11249493 FORWARD	0.263358	0.0528895	1.20027	1.03734
10.8.2	cell wall.pectin*esterases.acetyl esterase	bo2g127040	'pectinacetylesterase, putative | chr5:18345595-18349695 FORWARD'	1.72255	4.28754	3.3002	19.5289
10.8.2	cell wall.pectin*esterases.acetyl esterase	bo1g021480	pectinacetylesterase family protein | chr4:10587166-10590588 REVERSE	0.697928	2.00808	1.62217	4.02248
10.8.2	cell wall.pectin*esterases.acetyl esterase	bo3g158710	'pectinacetylesterase, putative | chr4:10582021-10585758 REVERSE'	0.685523	0.698082	1.60828	1.62235
10.8.2	cell wall.pectin*esterases.acetyl esterase	bra004494	'pectinacetylesterase, putative | chr2:19283519-19286347 FORWARD'	0.550576	0.46142	1.46467	1.3769
10.8.2	cell wall.pectin*esterases.acetyl esterase	bo3g060260	'pectinacetylesterase, putative | chr3:1764294-1767575 REVERSE'	0.283456	0.417578	1.21711	1.33568
10.8.2	cell wall.pectin*esterases.acetyl esterase	bo7g095150	'pectinacetylesterase, putative | chr5:9318282-9320987 FORWARD'	0.308071	0.183982	1.23805	1.13601
10.8.99	cell wall.pectin*esterases.misc	bo4g108130	pectinesterase family protein | chr3:21802805-21805214 REVERSE	2.78086	5.45564	6.87262	43.8845
10.8.99	cell wall.pectin*esterases.misc	bo9g177520	'pectinesterase, putative | chr5:1464145-1467041 REVERSE'	0.724394	0.752538	1.65221	1.68475
10.8.99	cell wall.pectin*esterases.misc	bo2g149950	Symbols: sks3 | sks3 (SKU5 Similar 3); copper ion binding / oxidoreductase | chr5:19633295-19635664 REVERSE	0.178979	0.200695	1.13208	1.14925
Category 10 ESTs unique to the AtGL3+ line
				Fold Expression relative to Westar
Bin Code	Bin Name	Gene ID	Description	log2	Value
10.1	cell wall.precursor synthesis.MUR4	bra033746	Symbols: DUR | DUR (DEFECTIVE UGE IN ROOT); UDP-glucose 4-epimerase/ binding / catalytic/ coenzyme binding | chr5:17921515-17923643 FORWARD	3.63601	12.4322
10.2	cell wall.precursor synthesis.UXS	bra007705	'Symbols: UXS2, ATUXS2, AUD1 | AUD1; UDP-glucuronate decarboxylase/ catalytic/ dTDP-glucose 4,6-dehydratase | chr3:23232386-23235567 FORWARD'	28.6627	4.2493e+08
10.2	cell wall.precursor synthesis.KDO pathway.arabinose-5-phosphate isomerase	bra003192	sugar isomerase (SIS) domain-containing protein / CBS domain-containing protein | chr3:20246539-20248140 FORWARD	7.21463	148.532
10.5	cell wall.cell wall proteins	bra031144	'cell wall protein precursor, putative | chr2:8981988-8982712 REVERSE'	1000	1.07151e+301
10.5	cell wall.cell wall proteins	bo8g102150	'cell wall protein precursor, putative | chr2:8981988-8982712 REVERSE'	377.148	3.41022e+113
10.7	cell wall.modification	bra028091	Symbols: EXLB3 | EXLB3 (EXPANSIN-LIKE B3 PRECURSOR) | chr2:8090658-8091656 REVERSE	1000	1.07151e+301
10.7	cell wall.modification	bo7g009760	Symbols: EXLB3 | EXLB3 (EXPANSIN-LIKE B3 PRECURSOR) | chr2:8090658-8091656 REVERSE	12.6905	6610.13
10.7	cell wall.modification	bo2g030300	'Symbols: XTR6, XTH23 | XTR6 (XYLOGLUCAN ENDOTRANSGLYCOSYLASE 6); hydrolase, acting on glycosyl bonds / hydrolase, hydrolyzing O-glycosyl compounds / xyloglucan:xyloglucosyl transferase | chr4:13128643-13129884 FORWARD'	10.2686	1233.54
10.7	cell wall.modification	bra012687	'Symbols: ATEXLB1, EXPR, AT-EXPR, ATEXPR1, ATHEXP BETA 3.1 | ATEXLB1 (ARABIDOPSIS THALIANA EXPANSIN-LIKE B1) | chr4:9581586-9583290 REVERSE'	9.00181	512.642
10.7	cell wall.modification	bra025372	'Symbols: ATEXPA5, ATEXP5, ATHEXP ALPHA 1.4, EXP5, EXPA5 | EXPA5 (EXPANSIN A5) | chr3:11011308-11013358 REVERSE'	7.91636	241.58
10.7	cell wall.modification	bo7g104820	'Symbols: ATEXLB1, EXPR, AT-EXPR, ATEXPR1, ATHEXP BETA 3.1 | ATEXLB1 (ARABIDOPSIS THALIANA EXPANSIN-LIKE B1) | chr4:9581586-9583290 REVERSE'	3.93669	15.313
10.7	cell wall.modification	bo2g030310	'Symbols: TCH4, XTH22 | TCH4 (Touch 4); hydrolase, acting on glycosyl bonds / xyloglucan:xyloglucosyl transferase | chr5:23307130-23308282 REVERSE'	0.527031	1.44096
10.7	cell wall.modification	bra016981	'Symbols: ATEXPA8, EXP8, ATEXP8, ATHEXP ALPHA 1.11 | ATEXPA8 (ARABIDOPSIS THALIANA EXPANSIN A8) | chr2:16948863-16950557 REVERSE'	0.447756	1.36392
10.7	cell wall.modification	bra028878	'Symbols: ATEXPA9, EXP9, ATEXP9, ATHEXP ALPHA 1.10 | ATEXPA9 (ARABIDOPSIS THALIANA EXPANSIN A9) | chr5:463158-465246 FORWARD'	0.426952	1.34439
10.7	cell wall.modification	bo4g012690	'Symbols: ATEXPA8, EXP8, ATEXP8, ATHEXP ALPHA 1.11 | ATEXPA8 (ARABIDOPSIS THALIANA EXPANSIN A8) | chr2:16948863-16950557 REVERSE'	0.351076	1.27551
10.7	cell wall.modification	bo01011s010	'Symbols: ATEXPA10, AT-EXP10, ATEXP10, ATHEXP ALPHA 1.1, EXP10 | ATEXPA10 (ARABIDOPSIS THALIANA EXPANSIN A 10); structural constituent of cell wall | chr1:9259750-9260792 FORWARD'	0.321472	1.2496
10.7	cell wall.modification	bra014739	'Symbols: ATEXPA16, EXP16, ATEXP16, ATHEXP ALPHA 1.7 | ATEXPA16 (ARABIDOPSIS THALIANA EXPANSIN A16) | chr3:20574831-20576182 REVERSE'	0.204354	1.15217
10.7	cell wall.modification	bo8g059510	'Symbols: XTH33, XET | XTH33; hydrolase, acting on glycosyl bonds / hydrolase, hydrolyzing O-glycosyl compounds / xyloglucan:xyloglucosyl transferase | chr1:3479153-3480988 REVERSE'	0.125194	1.09065
10.7	cell wall.modification	bra033563	'Symbols: ATEXLA2, EXPL2, ATEXPL2, ATHEXP BETA 2.2 | ATEXLA2 (ARABIDOPSIS THALIANA EXPANSIN-LIKE A2) | chr4:17978443-17979740 REVERSE'	0.123912	1.08969
10.1.1.2	cell wall.precursor synthesis.KDO pathway.arabinose-5-phosphate isomerase	bo5g104720	sugar isomerase (SIS) domain-containing protein / CBS domain-containing protein | chr3:20246539-20248140 FORWARD	0.501974	1.41615
10.1.12.1	cell wall.precursor synthesis.GAE	bra001923	Symbols: GAE6 | GAE6 (UDP-D-GLUCURONATE 4-EPIMERASE 6); UDP-glucuronate 4-epimerase/ catalytic | chr3:8603444-8605462 FORWARD	2.19449	4.57728
10.1.12.1	cell wall.precursor synthesis.NDP sugar pyrophosphorylase.GDP fucose and fucokinase	bo8g117760	GHMP kinase-related | chr1:91750-95651 FORWARD	1.84013	3.58042
10.1.12.1	cell wall.precursor synthesis.UXS	bo4g098490	'Symbols: UXS2, ATUXS2, AUD1 | AUD1; UDP-glucuronate decarboxylase/ catalytic/ dTDP-glucose 4,6-dehydratase | chr3:23232386-23235567 FORWARD'	1.59138	3.01337
10.1.2	cell wall.cellulose synthesis	bo9g148220	'Symbols: ATCSLA02, CSLA02, ATCSLA2 | ATCSLA02; mannan synthase/ transferase, transferring glycosyl groups | chr5:7554928-7560073 REVERSE'	0.470446	1.38554
10.1.5	cell wall.cellulose synthesis.cellulose synthase	bra021797	'Symbols: ATCSLB03, CSLB03, ATCSLB3 | ATCSLB03; cellulose synthase/ transferase/ transferase, transferring glycosyl groups | chr2:13809216-13813570 FORWARD'	0.396428	1.31625
10.1.5	cell wall.hemicellulose synthesis.glucuronoxylan	bo3g017160	Symbols: F8H | F8H (FRA8 HOMOLOG); catalytic | chr5:7676938-7679179 FORWARD	0.283271	1.21695
10.1.5	cell wall.cellulose synthesis.cellulose synthase	bo4g178120	'Symbols: ATCSLB03, CSLB03, ATCSLB3 | ATCSLB03; cellulose synthase/ transferase/ transferase, transferring glycosyl groups | chr2:13809216-13813570 FORWARD'	0.148416	1.10835
10.1.6	cell wall.precursor synthesis	bra002129	'Symbols: DRT101 | DRT101 (DNA-DAMAGE-REPAIR/TOLERATION 101); intramolecular transferase, phosphotransferases / magnesium ion binding | chr5:5981007-5982934 FORWARD'	2.42371	5.3655
10.1.6	cell wall.precursor synthesis.GAE	bo3g081930	Symbols: GAE6 | GAE6 (UDP-D-GLUCURONATE 4-EPIMERASE 6); UDP-glucuronate 4-epimerase/ catalytic | chr3:8603444-8605462 FORWARD	2.41678	5.33977
10.1.9	cell wall.cellulose synthesis	bra000594	'Symbols: ATGH9A1, DEC, KOR, RSW2, IRX2, KOR1 | ATGH9A1 (ARABIDOPSIS THALIANA GLYCOSYL HYDROLASE 9A1); cellulase/ hydrolase, hydrolyzing O-glycosyl compounds | chr5:20197391-20200288 REVERSE'	0.698454	1.62276
10.1.9	cell wall.cellulose synthesis.COBRA	bra033528	'Symbols: ATSEB1, COBL7, SEB1 | COBL7 (COBRA-LIKE 7) | chr4:9116302-9119317 REVERSE'	0.528141	1.44207
10.2.1	cell wall.precursor synthesis.UXS	bo8g098150	'Symbols: UXS2, ATUXS2, AUD1 | AUD1; UDP-glucuronate decarboxylase/ catalytic/ dTDP-glucose 4,6-dehydratase | chr3:23232386-23235567 FORWARD'	7.04594	132.141
10.2.1	cell wall.precursor synthesis.KDO pathway.arabinose-5-phosphate isomerase	bo6g058620	sugar isomerase (SIS) domain-containing protein / CBS domain-containing protein | chr3:20246539-20248140 FORWARD	4.85626	28.9654
10.2.2	cell wall.precursor synthesis.MUR4	bo7g067580	Symbols: DUR | DUR (DEFECTIVE UGE IN ROOT); UDP-glucose 4-epimerase/ binding / catalytic/ coenzyme binding | chr5:17921515-17923643 FORWARD	4.42578	21.4928
10.2.2	cell wall.precursor synthesis.UGE	bo9g090880	Symbols: UGE5 | UGE5 (UDP-D-glucose/UDP-D-galactose 4-epimerase 5); UDP-glucose 4-epimerase/ protein dimerization | chr4:6713557-6718550 REVERSE	3.97265	15.6995
10.3.2	cell wall.cellulose synthesis.COBRA	bo2g149330	Symbols: COBL2 | COBL2 (COBRA-LIKE PROTEIN 2 PRECURSOR) | chr3:11728113-11730239 FORWARD	0.125456	1.09085
10.5.1.1	cell wall.cell wall proteins.AGPs.AGP	bra011806	Symbols: AGP3 | AGP3 (arabinogalactan-protein 3) | chr4:18580838-18581585 REVERSE	1000	1.07151e+301
10.5.1.1	cell wall.cell wall proteins.AGPs.AGP	bra038521	'Symbols: AGP2, ATAGP2 | AGP2 (ARABINOGALACTAN PROTEIN 2) | chr2:9538197-9538879 REVERSE'	3.85595	14.4796
10.5.1.1	cell wall.cell wall proteins.AGPs.AGP	bo3g110950	Symbols: FLA2 | FLA2 (FASCICLIN-LIKE ARABINOGALACTAN 2) | chr4:7491383-7492876 REVERSE	0.455834	1.37158
10.5.1.1	cell wall.cell wall proteins.AGPs.AGP	bra038674	Symbols: FLA18 | FLA18 (FASCICLIN-LIKE ARABINOGALACTAN PROTEIN 18 PRECURSOR) | chr3:3698839-3701493 FORWARD	0.400544	1.32001
10.5.1.1	cell wall.cell wall proteins.AGPs.AGP	bo1g053070	arabinogalactan-protein family | chr4:9556978-9557812 FORWARD	0.346874	1.2718
10.5.1.1	cell wall.cell wall proteins.AGPs.AGP	bra027531	Symbols: FLA13 | FLA13 (FASCICLIN-LIKE ARABINOGALACTAN PROTEIN 13 PRECURSOR) | chr5:17761090-17762003 FORWARD	0.338365	1.26432
10.5.1.1	cell wall.cell wall proteins.AGPs.AGP	bo4g009370	'Symbols: AGP16, ATAGP16 | AGP16 (ARABINOGALACTAN PROTEIN 16) | chr2:19018509-19019255 REVERSE'	0.262491	1.19955
10.5.1.1	cell wall.cell wall proteins.AGPs.AGP	bo5g132410	'Symbols: AGP12, ATAGP12 | AGP12 (ARABINOGALACTAN PROTEIN 12) | chr3:4408925-4409440 FORWARD'	0.24343	1.1838
10.5.1.1	cell wall.cell wall proteins.AGPs.AGP	bra036401	Symbols: AGP9 | AGP9 (ARABINOGALACTAN PROTEIN 9) | chr2:6399621-6401059 FORWARD	0.110466	1.07958
10.5.2	cell wall.cell wall proteins.proline rich proteins	bra003506	'Symbols: PRP3, ATPRP3 | PRP3 (PROLINE-RICH PROTEIN 3); structural constituent of cell wall | chr3:23182722-23183994 FORWARD'	4.97852	31.5271
10.5.3	cell wall.cell wall proteins.LRR	bra014193	leucine-rich repeat family protein / extensin family protein | chr1:18317563-18320106 REVERSE	10.0929	1092.07
10.5.3	cell wall.cell wall proteins.LRR	bo1g019820	protein binding / structural constituent of cell wall | chr4:10275462-10278491 REVERSE	5.63603	49.7294
10.5.3	cell wall.cell wall proteins.LRR	bra013339	protein binding / structural constituent of cell wall | chr4:10275462-10278491 REVERSE	2.21581	4.64542
10.5.4	cell wall.cell wall proteins.HRGP	bra003189	Symbols: ATHRGP1 | ATHRGP1 (HYDROXYPROLINE-RICH GLYCOPROTEIN); structural constituent of cell wall | chr3:20206160-20208472 FORWARD	1000	1.07151e+301
10.5.4	cell wall.cell wall proteins.HRGP	bra024220	hydroxyproline-rich glycoprotein family protein | chr4:13980316-13981001 FORWARD	1000	1.07151e+301
10.5.4	cell wall.cell wall proteins.HRGP	bo6g058730	Symbols: ATHRGP1 | ATHRGP1 (HYDROXYPROLINE-RICH GLYCOPROTEIN); structural constituent of cell wall | chr3:20206160-20208472 FORWARD	1000	1.07151e+301
10.5.4	cell wall.cell wall proteins.HRGP	bra003699	'Symbols: ATEXT4, ORG5, ATEXT1 | ATEXT4 (EXTENSIN 4); structural constituent of cell wall | chr1:28895301-28896883 REVERSE'	114.844	3.72717e+34
10.5.4	cell wall.cell wall proteins.HRGP	bo6g043180	'Symbols: ATEXT4, ORG5, ATEXT1 | ATEXT4 (EXTENSIN 4); structural constituent of cell wall | chr1:28895301-28896883 REVERSE'	14.7402	27367.5
10.5.4	cell wall.cell wall proteins.HRGP	bo6g005920	'Symbols: ATEXT3, RSH | ATEXT3 (EXTENSIN 3); structural constituent of cell wall | chr1:7453236-7455009 REVERSE'	11.3068	2533.21
10.5.4	cell wall.cell wall proteins.HRGP	bra004749	proline-rich extensin-like family protein | chr2:17945893-17947022 FORWARD	7.15173	142.195
10.5.4	cell wall.cell wall proteins.HRGP	bo4g019630	proline-rich extensin-like family protein | chr2:17945893-17947022 FORWARD	5.00895	32.1991
10.5.4	cell wall.cell wall proteins.HRGP	bo8g054230	hydroxyproline-rich glycoprotein family protein | chr4:14014653-14017068 FORWARD	2.39633	5.26463
10.6.1	'cell wall.degradation.cellulases and beta -1,4-glucanases'	bo4g098550	glycosyl hydrolase family 3 protein | chr3:23197658-23200635 REVERSE	83.9375	1.85227e+25
10.6.1	'cell wall.degradation.cellulases and beta -1,4-glucanases'	bra020139	glycosyl hydrolase family 3 protein | chr5:7107376-7111349 REVERSE	0.684908	1.6076
10.6.2	cell wall.degradation.mannan-xylose-arabinose-fucose	bo4g165030	Symbols: ATFUC1 | ATFUC1 (alpha-L-fucosidase 1); alpha-L-fucosidase | chr2:11974663-11976600 FORWARD	5.77653	54.8161
10.6.2	cell wall.degradation.mannan-xylose-arabinose-fucose	bo9g009790	'Symbols: BXL1, ATBXL1 | BXL1 (BETA-XYLOSIDASE 1); hydrolase, hydrolyzing O-glycosyl compounds | chr5:20011879-20016742 REVERSE'	4.31194	19.862
10.6.2	cell wall.degradation.mannan-xylose-arabinose-fucose	bra034388	Symbols: ATFUC1 | ATFUC1 (alpha-L-fucosidase 1); alpha-L-fucosidase | chr2:11974663-11976600 FORWARD	3.73415	13.3073
10.6.2	cell wall.degradation.mannan-xylose-arabinose-fucose	bo9g171950	glycosyl hydrolase family 3 protein | chr5:3336255-3339366 REVERSE	1.62321	3.08059
10.6.2	cell wall.degradation.mannan-xylose-arabinose-fucose	bra033975	Symbols: ATFXG1 | ATFXG1 (alpha-fucosidase 1); alpha-L-fucosidase/ carboxylesterase | chr1:25431586-25432990 REVERSE	0.545774	1.4598
10.6.2	cell wall.degradation.mannan-xylose-arabinose-fucose	bra027763	'Symbols: ATASD2, ASD2 | ASD2 (ALPHA-L-ARABINOFURANOSIDASE 2); alpha-N-arabinofuranosidase/ hydrolase, acting on glycosyl bonds | chr5:9121727-9125967 REVERSE'	0.427644	1.34504
10.6.2	cell wall.degradation.mannan-xylose-arabinose-fucose	bra033337	'Symbols: BXL2, ATBXL2 | BXL2 (BETA-XYLOSIDASE 2); hydrolase, hydrolyzing O-glycosyl compounds | chr1:564205-567769 FORWARD'	0.304035	1.23459
10.6.3	cell wall.degradation.pectate lyases and polygalacturonases	bo7g080540	pectate lyase family protein | chr2:763011-765027 FORWARD	1000	1.07151e+301
10.6.3	cell wall.degradation.pectate lyases and polygalacturonases	bo9g175730	'Symbols: PGIP2, ATPGIP2 | PGIP2 (POLYGALACTURONASE INHIBITING PROTEIN 2); protein binding | chr5:2133918-2135166 FORWARD'	23.6519	1.31802e+07
10.6.3	cell wall.degradation.pectate lyases and polygalacturonases	bra009238	'Symbols: PGIP1, ATPGIP1 | PGIP1 (POLYGALACTURONASE INHIBITING PROTEIN 1); protein binding | chr5:2132350-2133587 FORWARD'	9.15653	570.677
10.6.3	cell wall.degradation.pectate lyases and polygalacturonases	bo6g032110	'BURP domain-containing protein / polygalacturonase, putative | chr1:26512722-26515188 REVERSE'	4.50285	22.6721
10.6.3	cell wall.degradation.pectate lyases and polygalacturonases	bra022182	glycoside hydrolase family 28 protein / polygalacturonase (pectinase) family protein | chr3:5748570-5751297 FORWARD	0.495837	1.41014
10.6.3	cell wall.degradation.pectate lyases and polygalacturonases	bo9g009650	pectate lyase family protein | chr5:19825137-19829092 FORWARD	0.493851	1.4082
10.6.3	cell wall.degradation.pectate lyases and polygalacturonases	bra036155	pectate lyase family protein | chr5:19825137-19829092 FORWARD	0.443746	1.36013
10.6.3	cell wall.degradation.pectate lyases and polygalacturonases	bra010482	pectate lyase family protein | chr4:12770331-12772333 REVERSE	0.392226	1.31242
10.6.3	cell wall.degradation.pectate lyases and polygalacturonases	bra037429	glycoside hydrolase family 28 protein / polygalacturonase (pectinase) family protein | chr5:19953487-19956116 FORWARD	0.350786	1.27526
10.6.3	cell wall.degradation.pectate lyases and polygalacturonases	bra012613	glycoside hydrolase family 28 protein / polygalacturonase (pectinase) family protein | chr4:10065626-10067317 FORWARD	0.308852	1.23872
10.6.3	cell wall.degradation.pectate lyases and polygalacturonases	bo8g050440	pectate lyase family protein | chr4:12770331-12772333 REVERSE	0.242608	1.18313
10.8.1	cell wall.pectin*esterases.PME	bo2g009520	pectinesterase family protein | chr5:3032375-3034543 FORWARD	5.5578	47.1049
10.8.1	cell wall.pectin*esterases.PME	bra028619	pectinesterase family protein | chr5:3032375-3034543 FORWARD	3.3028	9.8683
10.8.1	cell wall.pectin*esterases.PME	bra028617	pectinesterase family protein | chr5:3032375-3034543 FORWARD	3.03573	8.20061
10.8.1	cell wall.pectin*esterases.PME	bra031771	'Symbols: ATPMEPCRA, PMEPCRA | PMEPCRA (METHYLESTERASE PCR A); enzyme inhibitor/ pectinesterase | chr1:3888690-3890811 FORWARD'	2.65394	6.29382
10.8.1	cell wall.pectin*esterases.PME	bo2g009540	pectinesterase family protein | chr5:3032375-3034543 FORWARD	2.6488	6.27146
10.8.1	cell wall.pectin*esterases.PME	bo5g003390	pectinesterase family protein | chr1:618265-620480 FORWARD	2.13686	4.39805
10.8.1	cell wall.pectin*esterases.PME	bra027350	Symbols: ATPME3 | ATPME3; pectinesterase | chr3:4771902-4775119 REVERSE	1.40622	2.65041
10.8.1	cell wall.pectin*esterases.PME	bo3g170870	'Symbols: PME44, ATPME44 | enzyme inhibitor/ pectinesterase | chr4:16022439-16026360 FORWARD'	0.748495	1.68004
10.8.1	cell wall.pectin*esterases.PME	bo5g130430	Symbols: ATPME3 | ATPME3; pectinesterase | chr3:4771902-4775119 REVERSE	0.735751	1.66526
10.8.1	cell wall.pectin*esterases.PME	bra029943	pectinesterase family protein | chr3:18249776-18253839 FORWARD	0.424363	1.34198
10.8.1	cell wall.pectin*esterases.PME	bo1g141540	'pectinesterase, putative | chr3:3354482-3357614 REVERSE'	0.34507	1.27021
10.8.1	cell wall.pectin*esterases.PME	bo1g143630	'pectinesterase, putative | chr3:3354482-3357614 REVERSE'	0.278824	1.21321
10.8.1	cell wall.pectin*esterases.PME	bra039694	Symbols: ATPME1 | ATPME1; pectinesterase | chr1:20101445-20103667 FORWARD	0.257694	1.19557
10.8.1	cell wall.pectin*esterases.PME	bra034140	'pectinesterase, putative | chr3:3354482-3357614 REVERSE'	0.250004	1.18921
10.8.2	cell wall.pectin*esterases.acetyl esterase	bo1g021460	'pectinacetylesterase, putative | chr4:10582021-10585758 REVERSE'	0.705341	1.63053
10.8.2	cell wall.pectin*esterases.acetyl esterase	bra013394	'pectinacetylesterase, putative | chr4:10582021-10585758 REVERSE'	0.555995	1.47018
10.8.2	cell wall.pectin*esterases.acetyl esterase	bo4g006860	'pectinacetylesterase, putative | chr2:19283519-19286347 FORWARD'	0.406903	1.32584
10.8.99	cell wall.pectin*esterases.misc	bra007425	pectinesterase family protein | chr3:21802805-21805214 REVERSE	14.3115	20332
Category 10: Genes unique to the K-5-8 line
				Fold Expression relative to Westar
Bin Code	Bin Name	Gene ID	Description	log2	Value
10.1	cell wall.precursor synthesis	bra023160	UDP-N-acetylglucosamine pyrophosphorylase-related | chr1:11084859-11088563 FORWARD	#VALUE!	#VALUE!
10.2	cell wall.cellulose synthesis	bo3g017020	'Symbols: ATCSLA02, CSLA02, ATCSLA2 | ATCSLA02; mannan synthase/ transferase, transferring glycosyl groups | chr5:7554928-7560073 REVERSE'	0.303478	1.23412
10.2	cell wall.cellulose synthesis	bo3g010900	'Symbols: ATCSLA15, CSLA15 | ATCSLA15; cellulose synthase/ transferase, transferring glycosyl groups | chr4:7792219-7795824 REVERSE'	0.180663	1.1334
10.2	cell wall.cellulose synthesis	bo7g091200	'Symbols: ATCSLC04, CSLC04, ATCSLC4, CSLC4 | ATCSLC04 (CELLULOSE-SYNTHASE LIKE C4); cellulose synthase/ transferase, transferring glycosyl groups | chr3:10505829-10509239 FORWARD'	0.176526	1.13016
10.2	cell wall.cellulose synthesis	bra005779	'Symbols: ATCSLA09, CSLA09, ATCSLA9, CSLA9, RAT4 | ATCSLA09; mannan synthase/ transferase, transferring glycosyl groups | chr5:985675-990549 REVERSE'	0.151061	1.11039
10.2	cell wall.cellulose synthesis	bra012702	'Symbols: ATCSLA15, CSLA15 | ATCSLA15; cellulose synthase/ transferase, transferring glycosyl groups | chr4:7792219-7795824 REVERSE'	0.0290796	1.02036
10.2	cell wall.cellulose synthesis	bo7g104580	'Symbols: ATCSLA01, CSLA01, ATCSLA1 | ATCSLA01; cellulose synthase/ glucosyltransferase/ transferase, transferring glycosyl groups | chr4:9345150-9349221 FORWARD'	0.0134898	1.00939
10.3	cell wall.hemicellulose synthesis	bra003802	'Symbols: FUT3, ATFUT3 | FUT3 (FUCOSYLTRANSFERASE 3); fucosyltransferase/ transferase, transferring glycosyl groups | chr1:27967894-27969803 REVERSE'	1.70163	3.25269
10.4	cell wall.pectin synthesis	bo7g031340	'Symbols: GAUT8, QUA1 | QUA1 (QUASIMODO 1); polygalacturonate 4-alpha-galacturonosyltransferase/ transferase, transferring glycosyl groups / transferase, transferring hexosyl groups | chr3:9154711-9156845 FORWARD'	0.740364	1.6706
10.4	cell wall.pectin synthesis	bo3g083880	'Symbols: GAUT8, QUA1 | QUA1 (QUASIMODO 1); polygalacturonate 4-alpha-galacturonosyltransferase/ transferase, transferring glycosyl groups / transferase, transferring hexosyl groups | chr3:9154711-9156845 FORWARD'	0.690855	1.61424
10.5	cell wall.cell wall proteins	bra029902	Symbols: KING1 | KING1 (SNF1-RELATED PROTEIN KINASE REGULATORY SUBUNIT GAMMA 1) | chr3:17987378-17989763 FORWARD	2.10231	4.29396
10.5	cell wall.cell wall proteins	bo8g077050	Symbols: KING1 | KING1 (SNF1-RELATED PROTEIN KINASE REGULATORY SUBUNIT GAMMA 1) | chr3:17987378-17989763 FORWARD	2.06535	4.18536
10.5	cell wall.cell wall proteins	bra018050	Symbols: KING1 | KING1 (SNF1-RELATED PROTEIN KINASE REGULATORY SUBUNIT GAMMA 1) | chr3:17987378-17989763 FORWARD	1.56845	2.96585
10.5	cell wall.cell wall proteins	bo1g076970	Symbols: KING1 | KING1 (SNF1-RELATED PROTEIN KINASE REGULATORY SUBUNIT GAMMA 1) | chr3:17987378-17989763 FORWARD	1.5377	2.90332
10.7	cell wall.modification	bo5g090540	'Symbols: XTR4, XTH30 | XTR4 (XYLOGLUCAN ENDOTRANSGLYCOSYLASE 4); hydrolase, acting on glycosyl bonds / hydrolase, hydrolyzing O-glycosyl compounds / xyloglucan:xyloglucosyl transferase | chr1:11575320-11577927 FORWARD'	3.47061	11.0855
10.7	cell wall.modification	bo1g001080	'Symbols: ATEXLA2, EXPL2, ATEXPL2, ATHEXP BETA 2.2 | ATEXLA2 (ARABIDOPSIS THALIANA EXPANSIN-LIKE A2) | chr4:17978443-17979740 REVERSE'	1.93094	3.81304
10.7	cell wall.modification	bra019416	'Symbols: XTR8, ATXTR8 | XTR8 (XYLOGLUCAN ENDO-TRANSGLYCOSYLASE-RELATED 8); hydrolase, acting on glycosyl bonds / xyloglucan:xyloglucosyl transferase | chr3:16446975-16448764 REVERSE'	0.36832	1.29085
10.7	cell wall.modification	bo9g008760	'Symbols: ATEXPA5, ATEXP5, ATHEXP ALPHA 1.4, EXP5, EXPA5 | EXPA5 (EXPANSIN A5) | chr3:11011308-11013358 REVERSE'	0.357477	1.28118
10.7	cell wall.modification	bra024415	'xyloglucan:xyloglucosyl transferase, putative / xyloglucan endotransglycosylase, putative / endo-xyloglucan transferase, putative | chr5:26299032-26300478 FORWARD'	0.335041	1.26141
10.7	cell wall.modification	bo8g106600	'Symbols: XTR2, EXGT-A2, ATXTH28 | XTR2 (XYLOGLUCAN ENDOTRANSGLYCOSYLASE RELATED 2); hydrolase, acting on glycosyl bonds / xyloglucan:xyloglucosyl transferase | chr1:5066636-5068645 REVERSE'	0.325488	1.25309
10.7	cell wall.modification	bo4g188390	'Symbols: ATEXPA4, ATEXP4, ATHEXP ALPHA 1.6 | ATEXPA4 (ARABIDOPSIS THALIANA EXPANSIN A4) | chr2:16543832-16545584 REVERSE'	0.303514	1.23415
10.7	cell wall.modification	bo3g120750	'Symbols: XTR8, ATXTR8 | XTR8 (XYLOGLUCAN ENDO-TRANSGLYCOSYLASE-RELATED 8); hydrolase, acting on glycosyl bonds / xyloglucan:xyloglucosyl transferase | chr3:16446975-16448764 REVERSE'	0.29325	1.2254
10.7	cell wall.modification	bra017059	'Symbols: ATEXPA4, ATEXP4, ATHEXP ALPHA 1.6 | ATEXPA4 (ARABIDOPSIS THALIANA EXPANSIN A4) | chr2:16543832-16545584 REVERSE'	0.262031	1.19917
10.7	cell wall.modification	bra004392	'Symbols: ATEXPA1, EXP1, AT-EXP1, ATEXP1, ATHEXP ALPHA 1.2 | ATEXPA1 (ARABIDOPSIS THALIANA EXPANSIN A1) | chr1:26141836-26143496 FORWARD'	0.215676	1.16125
10.7	cell wall.modification	bra024215	'Symbols: ATEXPB3, EXPB3, ATHEXP BETA 1.6 | ATEXPB3 (ARABIDOPSIS THALIANA EXPANSIN B3) | chr4:14000038-14002069 REVERSE'	0.109506	1.07886
10.1.1.1	cell wall.precursor synthesis.NDP sugar pyrophosphorylase.GDP mannose	bo3g034460	'Symbols: CYT1, VTC1, SOZ1, EMB101, GMP1 | CYT1 (CYTOKINESIS DEFECTIVE 1); mannose-1-phosphate guanylyltransferase/ nucleotidyltransferase | chr2:16588702-16590985 FORWARD'	1.40373	2.64585
10.1.10	'cell wall.precursor synthesis.UDP-glucose 4,6-dehydratase'	bo5g128880	'Symbols: RHM3, ATRHM3 | RHM3 (RHAMNOSE BIOSYNTHESIS 3); UDP-L-rhamnose synthase/ catalytic | chr3:4964155-4967075 FORWARD'	0.502999	1.41716
10.1.12.2	cell wall.precursor synthesis.KDO pathway.KDO-8-Phosphate Synthase	bo6g045840	'Symbols: ATKDSA2, ATKSDA | ATKDSA2; 3-deoxy-8-phosphooctulonate synthase | chr1:5587893-5590633 REVERSE'	0.410903	1.32952
10.1.2	cell wall.precursor synthesis.UGE	bo04756s020	Symbols: UGE1 | UGE1 (UDP-D-glucose/UDP-D-galactose 4-epimerase 1); UDP-glucose 4-epimerase/ protein dimerization | chr1:4355926-4358328 REVERSE	3.7561	13.5113
10.1.2	cell wall.precursor synthesis.UGE	bo8g065000	Symbols: UGE1 | UGE1 (UDP-D-glucose/UDP-D-galactose 4-epimerase 1); UDP-glucose 4-epimerase/ protein dimerization | chr1:4355926-4358328 REVERSE	2.26274	4.79903
10.1.2	cell wall.precursor synthesis.UGE	bra016757	Symbols: UGE1 | UGE1 (UDP-D-glucose/UDP-D-galactose 4-epimerase 1); UDP-glucose 4-epimerase/ protein dimerization | chr1:4355926-4358328 REVERSE	1.85993	3.6299
10.1.2	cell wall.precursor synthesis.UGE	bo9g032410	'Symbols: RHD1, REB1, UGE4 | RHD1 (ROOT HAIR DEFECTIVE 1); UDP-glucose 4-epimerase/ protein dimerization | chr1:23937030-23939899 FORWARD'	0.406458	1.32543
10.1.20	cell wall.precursor synthesis.phosphomannose isomerase	bo9g091250	'Symbols: MEE31, PMI1 | MEE31 (MATERNAL EFFECT EMBRYO ARREST 31); mannose-6-phosphate isomerase | chr3:543346-545595 REVERSE'	3.9624	15.5884
10.1.4	cell wall.precursor synthesis.UDP-Glc dehydrogenase (UGD)	bra028234	'UDP-glucose 6-dehydrogenase, putative | chr5:15742762-15744943 FORWARD'	0.643242	1.56183
10.1.4	cell wall.precursor synthesis.UDP-Glc dehydrogenase (UGD)	bra028430	'UDP-glucose 6-dehydrogenase, putative | chr5:15742762-15744943 FORWARD'	0.449797	1.36585
10.1.6	cell wall.precursor synthesis.GAE	bra014987	Symbols: GAE6 | GAE6 (UDP-D-GLUCURONATE 4-EPIMERASE 6); UDP-glucuronate 4-epimerase/ catalytic | chr3:8603444-8605462 FORWARD	0.588371	1.50355
10.2.1	cell wall.cellulose synthesis.cellulose synthase	bra008583	'Symbols: ATCSLD2, CSLD2 | CSLD2 (CELLULOSE-SYNTHASE LIKE D2); cellulose synthase/ transferase, transferring glycosyl groups | chr5:5561679-5565580 FORWARD'	2.23408	4.70463
10.2.1	cell wall.cellulose synthesis.cellulose synthase	bo9g161680	'Symbols: ATCSLD2, CSLD2 | CSLD2 (CELLULOSE-SYNTHASE LIKE D2); cellulose synthase/ transferase, transferring glycosyl groups | chr5:5561679-5565580 FORWARD'	2.11232	4.32386
10.2.1	cell wall.cellulose synthesis.cellulose synthase	bra028768	'Symbols: CESA3, IXR1, ATCESA3, ATH-B, CEV1 | CEV1 (CONSTITUTIVE EXPRESSION OF VSP 1); cellulose synthase/ transferase, transferring glycosyl groups | chr5:1530174-1535414 REVERSE'	0.712601	1.63876
10.2.1	cell wall.cellulose synthesis.cellulose synthase	bra011345	'Symbols: CESA1, RSW1 | CESA1 (CELLULOSE SYNTHASE 1); cellulose synthase/ transferase, transferring glycosyl groups | chr4:15640620-15646665 REVERSE'	0.604739	1.5207
10.2.1	cell wall.cellulose synthesis.cellulose synthase	bra037793	'Symbols: CESA6, IXR2, E112, PRC1 | CESA6 (CELLULOSE SYNTHASE 6); cellulose synthase/ transferase, transferring glycosyl groups | chr5:25881066-25886694 FORWARD'	0.57884	1.49365
10.2.1	cell wall.cellulose synthesis.cellulose synthase	bra031904	'Symbols: CESA6, IXR2, E112, PRC1 | CESA6 (CELLULOSE SYNTHASE 6); cellulose synthase/ transferase, transferring glycosyl groups | chr5:25881066-25886694 FORWARD'	0.510116	1.42417
10.2.1	cell wall.cellulose synthesis.cellulose synthase	bo2g166370	'Symbols: CESA6, IXR2, E112, PRC1 | CESA6 (CELLULOSE SYNTHASE 6); cellulose synthase/ transferase, transferring glycosyl groups | chr5:25881066-25886694 FORWARD'	0.45967	1.37523
10.2.1	cell wall.cellulose synthesis.cellulose synthase	bo1g002500	'Symbols: CESA2, ATH-A, ATCESA2 | CESA2 (CELLULOSE SYNTHASE A2); cellulose synthase/ transferase, transferring glycosyl groups | chr4:18296797-18302192 FORWARD'	0.214745	1.1605
10.2.1	cell wall.cellulose synthesis.cellulose synthase	bo5g003350	'Symbols: ATCSLD5, CSLD5 | ATCSLD5; 1,4-beta-D-xylan synthase/ cellulose synthase | chr1:594573-598657 REVERSE'	0.196159	1.14564
10.2.1	cell wall.cellulose synthesis.cellulose synthase	bra011865	'Symbols: CESA2, ATH-A, ATCESA2 | CESA2 (CELLULOSE SYNTHASE A2); cellulose synthase/ transferase, transferring glycosyl groups | chr4:18296797-18302192 FORWARD'	0.18484	1.13669
10.2.2	cell wall.cellulose synthesis.COBRA	bo7g088560	Symbols: COBL2 | COBL2 (COBRA-LIKE PROTEIN 2 PRECURSOR) | chr3:11728113-11730239 FORWARD	0.705817	1.63107
10.2.2	cell wall.cellulose synthesis.COBRA	bra025406	Symbols: COBL2 | COBL2 (COBRA-LIKE PROTEIN 2 PRECURSOR) | chr3:11728113-11730239 FORWARD	0.68814	1.6112
10.2.2	cell wall.cellulose synthesis.COBRA	bo7g098210	Symbols: COB | COB (COBRA) | chr5:24511196-24514129 REVERSE	0.323325	1.25121
10.5.1.1	cell wall.cell wall proteins.AGPs.AGP	bra034817	Symbols: FLA18 | FLA18 (FASCICLIN-LIKE ARABINOGALACTAN PROTEIN 18 PRECURSOR) | chr3:3698839-3701493 FORWARD	0.670702	1.59185
10.5.1.1	cell wall.cell wall proteins.AGPs.AGP	bra004915	'Symbols: FLA8, AGP8 | FLA8 (FASCICLIN-LIKE ARABINOGALACTAN PROTEIN 8) | chr2:18742540-18744111 REVERSE'	0.637841	1.556
10.5.1.1	cell wall.cell wall proteins.AGPs.AGP	bo4g024680	'Symbols: FLA8, AGP8 | FLA8 (FASCICLIN-LIKE ARABINOGALACTAN PROTEIN 8) | chr2:18742540-18744111 REVERSE'	0.62909	1.54659
10.5.1.1	cell wall.cell wall proteins.AGPs.AGP	bra002878	Symbols: FLA1 | FLA1 (FASCICLIN-LIKE ARAB INOGALACTAN 1) | chr5:22558148-22560461 REVERSE	0.619723	1.53658
10.5.1.1	cell wall.cell wall proteins.AGPs.AGP	bra017823	'Symbols: AGP18, ATAGP18 | AGP18 (ARABINOGALACTAN PROTEIN 18) | chr4:17605758-17606755 REVERSE'	0.502527	1.41669
10.5.1.1	cell wall.cell wall proteins.AGPs.AGP	bra009190	Symbols: FLA17 | FLA17 (FASCICLIN-LIKE ARABINOGALACTAN PROTEIN 17 PRECURSOR) | chr5:1952851-1955788 FORWARD	0.44279	1.35923
10.5.1.1	cell wall.cell wall proteins.AGPs.AGP	bra005894	Symbols: FLA17 | FLA17 (FASCICLIN-LIKE ARABINOGALACTAN PROTEIN 17 PRECURSOR) | chr5:1952851-1955788 FORWARD	0.32412	1.2519
10.5.1.1	cell wall.cell wall proteins.AGPs.AGP	bra039397	'Symbols: AGP12, ATAGP12 | AGP12 (ARABINOGALACTAN PROTEIN 12) | chr3:4408925-4409440 FORWARD'	0.272479	1.20788
10.5.1.1	cell wall.cell wall proteins.AGPs.AGP	bra033439	Symbols: FLA15 | FLA15 (FASCICLIN-LIKE ARABINOGALACTAN PROTEIN 15 PRECURSOR) | chr3:19417490-19419782 FORWARD	0.0726681	1.05166
10.5.2	cell wall.cell wall proteins.proline rich proteins	bo3g149550	'Symbols: PRP4, ATPRP4 | PRP4 (PROLINE-RICH PROTEIN 4) | chr4:18096809-18098565 REVERSE'	0.485148	1.39973
10.5.3	cell wall.cell wall proteins.LRR	bra001950	leucine-rich repeat family protein / extensin family protein | chr3:8901154-8902638 REVERSE	0.583754	1.49874
10.5.3	cell wall.cell wall proteins.LRR	bo8g102540	leucine-rich repeat family protein / extensin family protein | chr2:8522678-8525093 REVERSE	0.320814	1.24903
10.5.3	cell wall.cell wall proteins.LRR	bo4g197230	unknown protein | chr2:19145529-19146713 FORWARD	0.305844	1.23614
10.5.3	cell wall.cell wall proteins.LRR	bo9g027910	leucine-rich repeat family protein / extensin family protein | chr2:8522678-8525093 REVERSE	0.275721	1.2106
10.5.3	cell wall.cell wall proteins.LRR	bra031103	leucine-rich repeat family protein / extensin family protein | chr2:8522678-8525093 REVERSE	0.224664	1.1685
10.5.4	cell wall.cell wall proteins.HRGP	bo5g097000	hydroxyproline-rich glycoprotein family protein | chr3:7959754-7962200 FORWARD	1.5749	2.97916
10.5.4	cell wall.cell wall proteins.HRGP	bo7g112030	hydroxyproline-rich glycoprotein family protein | chr4:14014653-14017068 FORWARD	1.47155	2.7732
10.5.4	cell wall.cell wall proteins.HRGP	bra023825	hydroxyproline-rich glycoprotein family protein | chr3:7959754-7962200 FORWARD	1.43383	2.70164
10.5.4	cell wall.cell wall proteins.HRGP	bo7g059550	'Symbols: ATEXT3, RSH | ATEXT3 (EXTENSIN 3); structural constituent of cell wall | chr1:7453236-7455009 REVERSE'	0.303471	1.23411
10.5.4	cell wall.cell wall proteins.HRGP	bo5g034220	'Symbols: ATEXT3, RSH | ATEXT3 (EXTENSIN 3); structural constituent of cell wall | chr1:7453236-7455009 REVERSE'	0.114634	1.0827
10.5.5	cell wall.cell wall proteins.RGP	bo3g055540	'Symbols: RGP1, ATRGP1 | RGP1 (REVERSIBLY GLYCOSYLATED POLYPEPTIDE 1); cellulose synthase (UDP-forming) | chr3:415393-417547 FORWARD'	0.249633	1.18891
10.6.1	'cell wall.degradation.cellulases and beta -1,4-glucanases'	bo4g045370	'Symbols: AtGH9B8 | AtGH9B8 (Arabidopsis thaliana glycosyl hydrolase 9B8); catalytic/ hydrolase, hydrolyzing O-glycosyl compounds | chr2:14003250-14006017 FORWARD'	0.0759538	1.05406
10.6.2	cell wall.degradation.mannan-xylose-arabinose-fucose	bo7g114380	'Symbols: MERI5B, MERI-5, SEN4 | MERI5B (meristem-5); hydrolase, acting on glycosyl bonds / xyloglucan:xyloglucosyl transferase | chr4:14819192-14820592 REVERSE'	2.61742	6.13651
10.6.2	cell wall.degradation.mannan-xylose-arabinose-fucose	bo9g177730	'Symbols: ATASD2, ASD2 | ASD2 (ALPHA-L-ARABINOFURANOSIDASE 2); alpha-N-arabinofuranosidase/ hydrolase, acting on glycosyl bonds | chr5:9121727-9125967 REVERSE'	1.54484	2.91772
10.6.2	cell wall.degradation.mannan-xylose-arabinose-fucose	bo9g177680	'Symbols: ATASD2, ASD2 | ASD2 (ALPHA-L-ARABINOFURANOSIDASE 2); alpha-N-arabinofuranosidase/ hydrolase, acting on glycosyl bonds | chr5:9121727-9125967 REVERSE'	1.41085	2.65894
10.6.2	cell wall.degradation.mannan-xylose-arabinose-fucose	bra001376	'Symbols: ASD1, ARAF1, ARAF, ATASD1 | ASD1 (ALPHA-L-ARABINOFURANOSIDASE 1); alpha-N-arabinofuranosidase/ hydrolase, acting on glycosyl bonds / xylan 1,4-beta-xylosidase | chr3:3360888-3365414 REVERSE'	0.570042	1.48457
10.6.2	cell wall.degradation.mannan-xylose-arabinose-fucose	bra011179	'Symbols: MERI5B, MERI-5, SEN4 | MERI5B (meristem-5); hydrolase, acting on glycosyl bonds / xyloglucan:xyloglucosyl transferase | chr4:14819192-14820592 REVERSE'	0.430164	1.34739
10.6.2	cell wall.degradation.mannan-xylose-arabinose-fucose	bra022440	glycosyl hydrolase family 3 protein | chr3:6815613-6818308 REVERSE	0.415448	1.33371
10.6.2	cell wall.degradation.mannan-xylose-arabinose-fucose	bo1g014340	'Symbols: MERI5B, MERI-5, SEN4 | MERI5B (meristem-5); hydrolase, acting on glycosyl bonds / xyloglucan:xyloglucosyl transferase | chr4:14819192-14820592 REVERSE'	0.3663	1.28904
10.6.3	cell wall.degradation.pectate lyases and polygalacturonases	bra039081	pectate lyase family protein | chr3:10140323-10143225 FORWARD	3.3827	10.4302
10.6.3	cell wall.degradation.pectate lyases and polygalacturonases	bo9g175760	'Symbols: PGIP1, ATPGIP1 | PGIP1 (POLYGALACTURONASE INHIBITING PROTEIN 1); protein binding | chr5:2132350-2133587 FORWARD'	1.83471	3.56701
10.6.3	cell wall.degradation.pectate lyases and polygalacturonases	bo8g096030	glycoside hydrolase family 28 protein / polygalacturonase (pectinase) family protein | chr3:22758063-22760192 FORWARD	0.559873	1.47414
10.6.3	cell wall.degradation.pectate lyases and polygalacturonases	bo5g134680	'Symbols: FLR1, FLOR1 | FLR1; enzyme inhibitor/ transcription factor binding | chr3:3874499-3876237 REVERSE'	0.442196	1.35867
10.6.3	cell wall.degradation.pectate lyases and polygalacturonases	bo7g031800	pectate lyase family protein | chr3:9005939-9008801 REVERSE	0.423494	1.34117
10.6.3	cell wall.degradation.pectate lyases and polygalacturonases	bo6g015860	'BURP domain-containing protein / polygalacturonase, putative | chr1:26512722-26515188 REVERSE'	0.405302	1.32437
10.6.3	cell wall.degradation.pectate lyases and polygalacturonases	bra034774	'Symbols: FLR1, FLOR1 | FLR1; enzyme inhibitor/ transcription factor binding | chr3:3874499-3876237 REVERSE'	0.288585	1.22144
10.6.3	cell wall.degradation.pectate lyases and polygalacturonases	bo5g010330	lyase | chr1:3214237-3217538 REVERSE	0.208503	1.15549
10.6.3	cell wall.degradation.pectate lyases and polygalacturonases	bo8g087210	Symbols: PMR6 | PMR6 (powdery mildew resistant 6); lyase/ pectate lyase | chr3:20345082-20348582 FORWARD	0.198708	1.14767
10.6.3	cell wall.degradation.pectate lyases and polygalacturonases	bo8g082560	pectate lyase family protein | chr3:19713928-19717595 FORWARD	0.17541	1.12929
10.6.3	cell wall.degradation.pectate lyases and polygalacturonases	bra007609	glycoside hydrolase family 28 protein / polygalacturonase (pectinase) family protein | chr3:22758063-22760192 FORWARD	0.0850119	1.0607
10.6.3	cell wall.degradation.pectate lyases and polygalacturonases	bra033980	pectate lyase family protein | chr1:25401588-25403503 FORWARD	0.0487868	1.03439
10.8.1	cell wall.pectin*esterases.PME	bra006031	pectinesterase family protein | chr5:3032375-3034543 FORWARD	1.46241	2.75569
10.8.2	cell wall.pectin*esterases.acetyl esterase	bra009711	pectinacetylesterase family protein | chr5:8046018-8050175 REVERSE	2.58492	5.99984
10.8.2	cell wall.pectin*esterases.acetyl esterase	bra013395	pectinacetylesterase family protein | chr4:10587166-10590588 REVERSE	2.22373	4.67101
10.8.2	cell wall.pectin*esterases.acetyl esterase	bra020800	'pectinacetylesterase, putative | chr3:1764294-1767575 REVERSE'	2.07432	4.21146
10.8.2	cell wall.pectin*esterases.acetyl esterase	bo5g144970	'pectinacetylesterase, putative | chr3:1764294-1767575 REVERSE'	1.75137	3.36679
10.8.2	cell wall.pectin*esterases.acetyl esterase	bra021961	'pectinacetylesterase, putative | chr5:18345595-18349695 FORWARD'	1.65697	3.15353

[truncated: 25 more sheets: 11 Lipid metabolism, 12 N metabolism, 13 Amino acid metabolism, 14 S metabolism, 15 Metal handling, 16 Secondary metabolism, 17 Hormone metabolism, 18 Cofactors-Vitamins, 19 Tetrapyrrole synthesis, 20 Stress, 21 Redox, 22 Polyamine metabolism, 23 Nucleotide metabolism, 24 Xenobiotic degradation, 25 C1 metabolism, 26 Miscellaneous, 27 RNA, 28 DNA, 29 Protein, 30 Signalling …]
